# Supplementary material for: PPARG Binding Landscapes in Macrophages Suggest a Genome-Wide Contribution of PU.1 to Divergent PPARG Binding in Human and Mouse
Source: PLoS One. 2012 Oct 31;7(10):e48102. doi: 10.1371/journal.pone.0048102 (PMC3485280; doi:10.1371/journal.pone.0048102)
Supplement: Table S1 — PPARG/RXR binding sites and associated features. Binding sites for PPARG were obtained using CCAT and only sites with RXR enrichment within proximity (<500 bp) were retained. 2133 PPARG/RXR sites were used for further analysis. A 150 bp interval surrounding the peak centre was used for most analysis. Shown are the coordinates in BED format (150 bp interval) (Column 1–3); Column 4: binding site ID (indicating middle of BS); Column 5: PPARG ChIP-Seq enrichment (calculated by CCAT); Column 6: significance of enrichment (calculated by CCAT); Column 7: site conserved in mouse (yes/no); Column 8: site overlapping a PhastCons element (yes/no); Column 9: PU.1 binding sites within 150 bp of PPARG/RXR sites (yes/no). (XLSX) [file pone.0048102.s006.xlsx]

## Sheet:  PPARGRXR binding information
chromosome	start	end	BindingID	enrichment	significance	Conserved in mouse (Lefterova et al.)	PhastCons (44-way)	PU.1_co_bound
chr1	10137830	10137980	chr1.10137905	4.6	0.001	0	1	0
chr1	102439830	102439980	chr1.102439905	3.77124	0.002	0	0	0
chr1	109736340	109736490	chr1.109736415	4.64238	0.001	0	1	0
chr1	110166440	110166590	chr1.110166515	4.02492	0.001	0	0	0
chr1	110304260	110304410	chr1.110304335	3.20714	0.014	0	0	0
chr1	111852140	111852290	chr1.111852215	5.20855	0.001	0	1	0
chr1	111937200	111937350	chr1.111937275	2.98481	0.056	0	1	0
chr1	12166850	12167000	chr1.12166925	3.83761	0.001	1	1	0
chr1	12493380	12493530	chr1.12493455	3.26599	0.008	0	1	0
chr1	12508140	12508290	chr1.12508215	7.81419	0.001	1	0	0
chr1	12584570	12584720	chr1.12584645	3.74166	0.002	0	1	0
chr1	143900600	143900750	chr1.143900675	5.86353	0.001	0	0	0
chr1	148402330	148402480	chr1.148402405	6.27381	0.001	0	1	0
chr1	148648770	148648920	chr1.148648845	3.63803	0.002	0	0	0
chr1	149550870	149551020	chr1.149550945	7.04203	0.001	0	1	0
chr1	151840500	151840650	chr1.151840575	3.05085	0.026	0	0	0
chr1	152592710	152592860	chr1.152592785	3.54474	0.002	0	0	0
chr1	153772570	153772720	chr1.153772645	2.84019	0.056	0	0	0
chr1	154312410	154312560	chr1.154312485	4.31456	0.001	0	1	0
chr1	154789410	154789560	chr1.154789485	3.35659	0.002	0	0	0
chr1	154935500	154935650	chr1.154935575	5.57143	0.001	0	1	0
chr1	158711240	158711390	chr1.158711315	3.83761	0.001	0	0	0
chr1	174686360	174686510	chr1.174686435	4.64238	0.001	0	0	0
chr1	176841820	176841970	chr1.176841895	3.99188	0.001	0	1	0
chr1	179348350	179348500	chr1.179348425	4.6829	0.001	1	1	0
chr1	179883140	179883290	chr1.179883215	3.57771	0.002	0	0	0
chr1	181503680	181503830	chr1.181503755	4.02492	0.001	0	1	0
chr1	181539740	181539890	chr1.181539815	3.15682	0.026	0	0	0
chr1	181819420	181819570	chr1.181819495	3.90007	0.001	0	0	0
chr1	190786740	190786890	chr1.190786815	4.70679	0.001	0	0	0
chr1	19439100	19439250	chr1.19439175	4.26401	0.001	0	0	0
chr1	198442620	198442770	chr1.198442695	3.41121	0.002	0	0	0
chr1	199255150	199255300	chr1.199255225	3.63803	0.002	0	0	0
chr1	19964780	19964930	chr1.19964855	3.63803	0.002	0	1	0
chr1	199692770	199692920	chr1.199692845	4.53557	0.001	0	0	0
chr1	201910000	201910150	chr1.201910075	2.88675	0.056	0	0	0
chr1	202190840	202190990	chr1.202190915	3.87298	0.001	0	1	0
chr1	202647820	202647970	chr1.202647895	5.48796	0.001	1	1	0
chr1	202671320	202671470	chr1.202671395	2.9824	0.056	0	0	0
chr1	204736400	204736550	chr1.204736475	4.3589	0.001	0	1	0
chr1	204744220	204744370	chr1.204744295	3.13786	0.026	0	1	0
chr1	204848180	204848330	chr1.204848255	4.76757	0.001	0	1	0
chr1	213783450	213783600	chr1.213783525	4.90189	0.001	0	0	0
chr1	214076130	214076280	chr1.214076205	3.05085	0.026	0	0	0
chr1	21653130	21653280	chr1.21653205	4.3788	0.001	0	0	0
chr1	217026100	217026250	chr1.217026175	4.3589	0.001	0	1	0
chr1	218324550	218324700	chr1.218324625	3.35659	0.002	0	0	0
chr1	219197280	219197430	chr1.219197355	3.13786	0.026	0	0	0
chr1	219534340	219534490	chr1.219534415	3	0.056	0	0	0
chr1	219680340	219680490	chr1.219680415	3.26599	0.008	0	0	0
chr1	220069700	220069850	chr1.220069775	3.26599	0.008	0	1	0
chr1	221054630	221054780	chr1.221054705	4.84934	0.001	0	1	0
chr1	222632030	222632180	chr1.222632105	3.67423	0.002	0	0	0
chr1	224133350	224133500	chr1.224133425	3.12772	0.026	0	0	0
chr1	224256790	224256940	chr1.224256865	4.22165	0.001	0	1	0
chr1	224887260	224887410	chr1.224887335	4.96397	0.001	0	1	0
chr1	227827710	227827860	chr1.227827785	4.45896	0.001	0	1	0
chr1	228744550	228744700	chr1.228744625	3.54965	0.002	0	0	0
chr1	229238900	229239050	chr1.229238975	3.45238	0.002	0	0	0
chr1	230813860	230814010	chr1.230813935	5.09902	0.001	0	0	0
chr1	233174960	233175110	chr1.233175035	5.7735	0.001	0	0	0
chr1	233186930	233187080	chr1.233187005	2.88675	0.056	1	1	0
chr1	233214310	233214460	chr1.233214385	4.08248	0.001	1	1	0
chr1	234149230	234149380	chr1.234149305	2.9824	0.056	0	0	0
chr1	236421540	236421690	chr1.236421615	3.57771	0.002	0	0	0
chr1	239842440	239842590	chr1.239842515	6.87684	0.001	0	0	0
chr1	244385990	244386140	chr1.244386065	3.29983	0.008	0	0	0
chr1	247039860	247040010	chr1.247039935	4.49073	0.001	0	0	0
chr1	27171570	27171720	chr1.27171645	4.69042	0.001	0	0	0
chr1	27298030	27298180	chr1.27298105	5.92474	0.001	0	1	0
chr1	27830300	27830450	chr1.27830375	4.58258	0.001	0	0	0
chr1	28074390	28074540	chr1.28074465	4.26401	0.001	0	0	0
chr1	28513250	28513400	chr1.28513325	2.88675	0.056	0	1	0
chr1	30988970	30989120	chr1.30989045	3.20714	0.014	0	0	0
chr1	32036720	32036870	chr1.32036795	3.83761	0.001	0	1	0
chr1	39915140	39915290	chr1.39915215	6.85479	0.001	0	0	0
chr1	40087550	40087700	chr1.40087625	3.13049	0.026	0	0	0
chr1	40172740	40172890	chr1.40172815	11.2009	0.001	0	0	0
chr1	41140250	41140400	chr1.41140325	6.23064	0.001	0	1	0
chr1	41182610	41182760	chr1.41182685	8.13206	0.001	0	0	0
chr1	42452890	42453040	chr1.42452965	3.88771	0.001	0	0	0
chr1	42482640	42482790	chr1.42482715	2.84019	0.056	0	0	0
chr1	43601710	43601860	chr1.43601785	6.64694	0.001	0	1	0
chr1	44913090	44913240	chr1.44913165	3.53553	0.002	0	1	0
chr1	48855600	48855750	chr1.48855675	3.20714	0.014	0	1	0
chr1	50510350	50510500	chr1.50510425	6.06218	0.001	0	1	0
chr1	55443280	55443430	chr1.55443355	2.88675	0.056	0	0	0
chr1	59119930	59120080	chr1.59120005	7.64946	0.001	0	1	0
chr1	59911220	59911370	chr1.59911295	3.29983	0.008	0	0	0
chr1	75412780	75412930	chr1.75412855	3.15296	0.026	0	0	0
chr1	84057310	84057460	chr1.84057385	5.04825	0.001	0	0	0
chr1	84341800	84341950	chr1.84341875	3.77124	0.002	0	0	0
chr1	85676760	85676910	chr1.85676835	3.05085	0.026	0	0	0
chr1	89756310	89756460	chr1.89756385	5.20855	0.001	0	1	0
chr1	89996040	89996190	chr1.89996115	3.8	0.001	0	0	0
chr1	9258220	9258370	chr1.9258295	7.94101	0.001	0	0	0
chr1	9395970	9396120	chr1.9396045	4.08248	0.001	0	1	0
chr1	93997210	93997360	chr1.93997285	8.6	0.001	1	1	0
chr1	94052230	94052380	chr1.94052305	2.88675	0.056	0	1	0
chr1	95305270	95305420	chr1.95305345	3	0.056	0	0	0
chr1	9616200	9616350	chr1.9616275	3.74166	0.002	0	0	0
chr1	96600820	96600970	chr1.96600895	4.76757	0.001	0	1	0
chr10	105221270	105221420	chr10.105221345	5.19615	0.001	0	1	0
chr10	114843660	114843810	chr10.114843735	3.5	0.002	0	1	0
chr10	115924260	115924410	chr10.115924335	2.88675	0.056	0	1	0
chr10	120261340	120261490	chr10.120261415	3.4641	0.002	0	0	0
chr10	129752660	129752810	chr10.129752735	3.54474	0.002	0	0	0
chr10	13968950	13969100	chr10.13969025	2.88675	0.056	0	0	0
chr10	30820200	30820350	chr10.30820275	5.42517	0.001	1	1	0
chr10	30823260	30823410	chr10.30823335	4.79583	0.001	0	0	0
chr10	3956680	3956830	chr10.3956755	3	0.056	0	0	0
chr10	42573740	42573890	chr10.42573815	3.4641	0.002	0	0	0
chr10	49626730	49626880	chr10.49626805	5.48796	0.001	0	1	0
chr10	5051140	5051290	chr10.5051215	3.16228	0.026	0	0	0
chr10	5323590	5323740	chr10.5323665	4.53557	0.001	0	0	0
chr10	53893770	53893920	chr10.53893845	4.6	0.001	0	0	0
chr10	54189110	54189260	chr10.54189185	3	0.056	0	0	0
chr10	7002110	7002260	chr10.7002185	4.49073	0.001	0	1	0
chr10	7262080	7262230	chr10.7262155	3.74166	0.002	0	0	0
chr10	73043360	73043510	chr10.73043435	4.64238	0.001	0	0	0
chr10	82245070	82245220	chr10.82245145	3.63803	0.002	0	0	0
chr10	90032290	90032440	chr10.90032365	3.99188	0.001	0	1	0
chr10	91019630	91019780	chr10.91019705	3	0.056	0	0	0
chr10	92038860	92039010	chr10.92038935	4.12311	0.001	0	0	0
chr10	98246090	98246240	chr10.98246165	4.24264	0.001	0	1	0
chr11	101679520	101679670	chr11.101679595	4.12311	0.001	0	0	0
chr11	102296330	102296480	chr11.102296405	5.91608	0.001	0	0	0
chr11	111221790	111221940	chr11.111221865	4.94975	0.001	0	1	0
chr11	111311370	111311520	chr11.111311445	2.88675	0.056	0	0	0
chr11	116474660	116474810	chr11.116474735	6.17213	0.001	0	1	0
chr11	117695310	117695460	chr11.117695385	4.80196	0.001	0	0	0
chr11	118262830	118262980	chr11.118262905	10.5021	0.001	0	1	0
chr11	122232790	122232940	chr11.122232865	8.02955	0.001	0	0	0
chr11	122521180	122521330	chr11.122521255	2.88675	0.056	0	0	0
chr11	124444970	124445120	chr11.124445045	7.96743	0.001	0	1	0
chr11	124458200	124458350	chr11.124458275	3.63803	0.002	1	0	0
chr11	127667010	127667160	chr11.127667085	2.84019	0.056	0	1	0
chr11	127842710	127842860	chr11.127842785	4.86664	0.001	0	1	0
chr11	127863490	127863640	chr11.127863565	8.13734	0.001	0	1	0
chr11	128070720	128070870	chr11.128070795	3	0.056	0	1	0
chr11	129325430	129325580	chr11.129325505	2.9824	0.056	0	0	0
chr11	129335420	129335570	chr11.129335495	3.41121	0.002	0	0	0
chr11	129341500	129341650	chr11.129341575	3.27327	0.008	0	0	0
chr11	129532020	129532170	chr11.129532095	2.84019	0.056	0	0	0
chr11	129826540	129826690	chr11.129826615	5.04825	0.001	0	1	0
chr11	129840340	129840490	chr11.129840415	5.09637	0.001	0	0	0
chr11	131431860	131432010	chr11.131431935	5.6921	0.001	0	0	0
chr11	13310840	13310990	chr11.13310915	4.74693	0.001	0	0	0
chr11	14236470	14236620	chr11.14236545	7	0.001	0	0	0
chr11	14519410	14519560	chr11.14519485	3.20714	0.014	0	1	0
chr11	15472460	15472610	chr11.15472535	3	0.056	0	0	0
chr11	21866930	21867080	chr11.21867005	3.20714	0.014	0	0	0
chr11	32509730	32509880	chr11.32509805	4.08248	0.001	0	1	0
chr11	32796090	32796240	chr11.32796165	3.57771	0.002	0	1	0
chr11	34592590	34592740	chr11.34592665	4.49073	0.001	0	1	0
chr11	35018460	35018610	chr11.35018535	3.12772	0.026	0	1	0
chr11	44546670	44546820	chr11.44546745	6.30126	0.001	0	0	0
chr11	46316740	46316890	chr11.46316815	2.84019	0.056	1	0	0
chr11	47366150	47366300	chr11.47366225	3.44124	0.002	0	1	0
chr11	47925410	47925560	chr11.47925485	3.29983	0.008	0	0	0
chr11	55182470	55182620	chr11.55182545	4.6	0.001	0	0	0
chr11	60688400	60688550	chr11.60688475	3.35659	0.002	0	0	0
chr11	61996500	61996650	chr11.61996575	4.02492	0.001	0	0	0
chr11	63127310	63127460	chr11.63127385	3.77124	0.002	0	1	0
chr11	64942920	64943070	chr11.64942995	4.38178	0.001	0	0	0
chr11	67827160	67827310	chr11.67827235	2.88675	0.056	0	0	0
chr11	68363390	68363540	chr11.68363465	7.54983	0.001	1	1	0
chr11	68534440	68534590	chr11.68534515	4.3589	0.001	0	1	0
chr11	72110400	72110550	chr11.72110475	6.53197	0.001	0	1	0
chr11	75121870	75122020	chr11.75121945	4.70679	0.001	0	0	0
chr11	76246880	76247030	chr11.76246955	3.63803	0.002	0	0	0
chr11	78562500	78562650	chr11.78562575	2.88675	0.056	0	1	0
chr11	80459790	80459940	chr11.80459865	3.74166	0.002	0	0	0
chr11	8191680	8191830	chr11.8191755	6.17213	0.001	0	1	0
chr11	92903100	92903250	chr11.92903175	5.75396	0.001	0	0	0
chr11	95632450	95632600	chr11.95632525	3.5	0.002	0	1	0
chr12	108038110	108038260	chr12.108038185	6.0678	0.001	0	1	0
chr12	110336030	110336180	chr12.110336105	6.52988	0.001	0	0	0
chr12	115412730	115412880	chr12.115412805	2.88675	0.056	0	0	0
chr12	116974820	116974970	chr12.116974895	7.45234	0.001	0	1	0
chr12	119117110	119117260	chr12.119117185	5	0.001	0	0	0
chr12	120552350	120552500	chr12.120552425	3.05085	0.026	0	0	0
chr12	120706900	120707050	chr12.120706975	2.84019	0.056	0	0	0
chr12	123503920	123504070	chr12.123503995	7.84176	0.001	0	0	0
chr12	123777760	123777910	chr12.123777835	3.02366	0.056	0	1	0
chr12	123951540	123951690	chr12.123951615	3.74166	0.002	0	0	0
chr12	15673430	15673580	chr12.15673505	3.4641	0.002	0	1	0
chr12	30839350	30839500	chr12.30839425	3.63803	0.002	0	1	0
chr12	47657450	47657600	chr12.47657525	3.77124	0.002	0	1	0
chr12	50054540	50054690	chr12.50054615	6.48745	0.001	0	0	0
chr12	51931510	51931660	chr12.51931585	3.02366	0.056	0	1	0
chr12	52045310	52045460	chr12.52045385	3.60555	0.002	0	0	0
chr12	52050950	52051100	chr12.52051025	5.46608	0.001	0	1	0
chr12	53108580	53108730	chr12.53108655	4.58258	0.001	0	1	0
chr12	53273370	53273520	chr12.53273445	3.77124	0.002	0	0	0
chr12	53717460	53717610	chr12.53717535	4.2	0.001	0	1	0
chr12	54527810	54527960	chr12.54527885	6.87684	0.001	0	0	0
chr12	55621860	55622010	chr12.55621935	4.45896	0.001	0	0	0
chr12	55819080	55819230	chr12.55819155	5.20855	0.001	0	1	0
chr12	6118380	6118530	chr12.6118455	3.16228	0.026	0	0	0
chr12	6147230	6147380	chr12.6147305	4.70679	0.001	0	0	0
chr12	62090500	62090650	chr12.62090575	3.63803	0.002	0	0	0
chr12	6315830	6315980	chr12.6315905	4.94975	0.001	0	1	0
chr12	68845640	68845790	chr12.68845715	3.63803	0.002	0	0	0
chr12	7036140	7036290	chr12.7036215	3.35659	0.002	0	0	0
chr12	72775290	72775440	chr12.72775365	3.05085	0.026	0	0	0
chr12	74634170	74634320	chr12.74634245	3.99188	0.001	0	0	0
chr12	74700840	74700990	chr12.74700915	3.99188	0.001	0	1	0
chr12	79620830	79620980	chr12.79620905	4.02492	0.001	0	1	0
chr12	79679810	79679960	chr12.79679885	3.05085	0.026	0	1	0
chr12	87124680	87124830	chr12.87124755	3.90007	0.001	0	0	0
chr12	88102190	88102340	chr12.88102265	3.53009	0.002	0	1	0
chr12	88183640	88183790	chr12.88183715	3.90007	0.001	1	1	0
chr12	91424020	91424170	chr12.91424095	3.74166	0.002	0	1	0
chr12	91511770	91511920	chr12.91511845	2.84019	0.056	0	0	0
chr12	94019970	94020120	chr12.94020045	3.60555	0.002	0	0	0
chr12	94972170	94972320	chr12.94972245	3.87298	0.001	0	0	0
chr12	95038920	95039070	chr12.95038995	3.77124	0.002	0	0	0
chr12	9680450	9680600	chr12.9680525	3.74166	0.002	0	0	0
chr13	105359460	105359610	chr13.105359535	3	0.056	0	0	0
chr13	105914720	105914870	chr13.105914795	4.24264	0.001	0	0	0
chr13	109563750	109563900	chr13.109563825	4.90189	0.001	0	0	0
chr13	109564680	109564830	chr13.109564755	3.77124	0.002	0	0	0
chr13	109754610	109754760	chr13.109754685	3.87298	0.001	0	0	0
chr13	109862590	109862740	chr13.109862665	3.26599	0.008	0	0	0
chr13	109978880	109979030	chr13.109978955	2.84019	0.056	0	0	0
chr13	110566670	110566820	chr13.110566745	3.87298	0.001	0	1	0
chr13	113848890	113849040	chr13.113848965	4.26401	0.001	0	0	0
chr13	26486670	26486820	chr13.26486745	3.31663	0.008	0	0	0
chr13	26788680	26788830	chr13.26788755	3	0.056	0	0	0
chr13	32377350	32377500	chr13.32377425	3.57771	0.002	0	0	0
chr13	35782670	35782820	chr13.35782745	3.63803	0.002	0	0	0
chr13	39636440	39636590	chr13.39636515	3.05085	0.026	0	0	0
chr13	45644690	45644840	chr13.45644765	3	0.056	0	0	0
chr13	47950690	47950840	chr13.47950765	3.77124	0.002	0	0	0
chr13	50144230	50144380	chr13.50144305	3.13049	0.026	0	0	0
chr13	50186290	50186440	chr13.50186365	4.13092	0.001	0	0	0
chr13	51274350	51274500	chr13.51274425	3.05085	0.026	0	0	0
chr13	61391540	61391690	chr13.61391615	3	0.056	0	0	0
chr13	76454360	76454510	chr13.76454435	3.92232	0.001	0	0	0
chr13	79484580	79484730	chr13.79484655	8.24958	0.001	0	0	0
chr13	86685300	86685450	chr13.86685375	3.35659	0.002	0	0	0
chr13	87013070	87013220	chr13.87013145	3.31663	0.008	0	0	0
chr13	98680860	98681010	chr13.98680935	4.47214	0.001	0	0	0
chr13	99555960	99556110	chr13.99556035	3.74166	0.002	0	0	0
chr14	101267310	101267460	chr14.101267385	3.29983	0.008	0	0	0
chr14	20386720	20386870	chr14.20386795	4.04145	0.001	0	0	0
chr14	41754020	41754170	chr14.41754095	4.26401	0.001	0	0	0
chr14	48274100	48274250	chr14.48274175	3.02366	0.056	0	0	0
chr14	50299020	50299170	chr14.50299095	3	0.056	0	0	0
chr14	53983760	53983910	chr14.53983835	3.27327	0.008	0	1	0
chr14	54644510	54644660	chr14.54644585	5.4272	0.001	0	0	0
chr14	54644860	54645010	chr14.54644935	3.74166	0.002	0	0	0
chr14	60751840	60751990	chr14.60751915	3.90007	0.001	0	0	0
chr14	60903780	60903930	chr14.60903855	4.84934	0.001	0	1	0
chr14	68113180	68113330	chr14.68113255	3.77124	0.002	0	0	0
chr14	68200680	68200830	chr14.68200755	4.47214	0.001	0	0	0
chr14	68299980	68300130	chr14.68300055	3.20714	0.014	0	1	0
chr14	68826560	68826710	chr14.68826635	3.99188	0.001	0	0	0
chr14	72174680	72174830	chr14.72174755	4.6	0.001	0	0	0
chr14	73003940	73004090	chr14.73004015	4.08248	0.001	0	1	0
chr14	74470550	74470700	chr14.74470625	3.77124	0.002	0	0	0
chr14	74724940	74725090	chr14.74725015	3	0.056	1	1	0
chr14	74819820	74819970	chr14.74819895	3.99188	0.001	0	1	0
chr14	75442880	75443030	chr14.75442955	3.31663	0.008	0	1	0
chr14	87406180	87406330	chr14.87406255	2.88675	0.056	0	0	0
chr14	88844650	88844800	chr14.88844725	4.49013	0.001	0	0	0
chr14	89623760	89623910	chr14.89623835	7.95144	0.001	0	0	0
chr15	38127650	38127800	chr15.38127725	3.44124	0.002	0	1	0
chr15	40481680	40481830	chr15.40481755	3.4641	0.002	0	1	0
chr15	41329290	41329440	chr15.41329365	2.88675	0.056	0	1	0
chr15	47005170	47005320	chr15.47005245	3.57771	0.002	0	1	0
chr15	49398450	49398600	chr15.49398525	3	0.056	0	1	0
chr15	50525160	50525310	chr15.50525235	4	0.001	0	0	0
chr15	52883150	52883300	chr15.52883225	3.13049	0.026	0	0	0
chr15	57360430	57360580	chr15.57360505	2.9824	0.056	0	0	0
chr15	65189120	65189270	chr15.65189195	3.83761	0.001	0	1	0
chr15	66084800	66084950	chr15.66084875	3.05085	0.026	0	0	0
chr15	67123080	67123230	chr15.67123155	3.29983	0.008	0	1	0
chr15	68191600	68191750	chr15.68191675	4.70679	0.001	0	0	0
chr15	68347390	68347540	chr15.68347465	2.88675	0.056	0	0	0
chr15	68542430	68542580	chr15.68542505	3	0.056	0	1	0
chr15	68566220	68566370	chr15.68566295	12.0167	0.001	0	1	0
chr15	73122440	73122590	chr15.73122515	8.95443	0.001	0	1	0
chr15	83657260	83657410	chr15.83657335	3.63803	0.002	0	0	0
chr15	83928440	83928590	chr15.83928515	5.04825	0.001	0	0	0
chr15	87412610	87412760	chr15.87412685	4.26401	0.001	0	1	0
chr15	87730290	87730440	chr15.87730365	3.99188	0.001	0	1	0
chr15	90212040	90212190	chr15.90212115	6.27219	0.001	0	0	0
chr15	92921300	92921450	chr15.92921375	7.56612	0.001	0	0	0
chr15	96492910	96493060	chr15.96492985	5.23996	0.001	0	1	0
chr15	97800350	97800500	chr15.97800425	6.08276	0.001	0	1	0
chr15	99556760	99556910	chr15.99556835	4.90189	0.001	0	0	0
chr16	15095370	15095520	chr16.15095445	5.20855	0.001	0	1	0
chr16	23419760	23419910	chr16.23419835	5.48796	0.001	0	1	0
chr16	24931630	24931780	chr16.24931705	2.88675	0.056	0	1	0
chr16	25097180	25097330	chr16.25097255	10.1754	0.001	1	0	0
chr16	29563310	29563460	chr16.29563385	6.25244	0.001	0	0	0
chr16	30009300	30009450	chr16.30009375	5.9397	0.001	0	0	0
chr16	30563050	30563200	chr16.30563125	2.9824	0.056	0	1	0
chr16	50169190	50169340	chr16.50169265	4.49073	0.001	0	1	0
chr16	51682190	51682340	chr16.51682265	10.0161	0.001	0	1	0
chr16	69019770	69019920	chr16.69019845	4.59619	0.001	0	1	0
chr16	69397350	69397500	chr16.69397425	5.74456	0.001	0	0	0
chr16	77779570	77779720	chr16.77779645	3.83761	0.001	0	1	0
chr16	77963930	77964080	chr16.77964005	4.26401	0.001	0	1	0
chr16	84974950	84975100	chr16.84975025	3.20714	0.014	0	1	0
chr16	8885720	8885870	chr16.8885795	2.88675	0.056	0	1	0
chr16	8887340	8887490	chr16.8887415	3	0.056	0	0	0
chr17	1063680	1063830	chr17.1063755	3.16228	0.026	0	0	0
chr17	13572060	13572210	chr17.13572135	3.87298	0.001	0	0	0
chr17	16130100	16130250	chr17.16130175	6.00833	0.001	0	1	0
chr17	16130460	16130610	chr17.16130535	3.74166	0.002	0	1	0
chr17	22460650	22460800	chr17.22460725	3.4641	0.002	0	0	0
chr17	26844130	26844280	chr17.26844205	4.53557	0.001	0	1	0
chr17	2717460	2717610	chr17.2717535	3.63803	0.002	0	0	0
chr17	31450650	31450800	chr17.31450725	3.44124	0.002	0	0	0
chr17	34278210	34278360	chr17.34278285	3.5	0.002	0	1	0
chr17	34308070	34308220	chr17.34308145	3	0.056	0	1	0
chr17	34608120	34608270	chr17.34608195	3.15296	0.026	0	1	0
chr17	35733600	35733750	chr17.35733675	4.02492	0.001	1	1	0
chr17	40348910	40349060	chr17.40348985	3	0.056	0	1	0
chr17	4270750	4270900	chr17.4270825	6.08276	0.001	0	0	0
chr17	46051460	46051610	chr17.46051535	3.54474	0.002	0	1	0
chr17	46073100	46073250	chr17.46073175	3.05085	0.026	0	0	0
chr17	46565420	46565570	chr17.46565495	3.83761	0.001	0	1	0
chr17	51202120	51202270	chr17.51202195	6.03023	0.001	0	0	0
chr17	52348150	52348300	chr17.52348225	4.49073	0.001	1	1	0
chr17	54424990	54425140	chr17.54425065	3.15296	0.026	0	0	0
chr17	54953760	54953910	chr17.54953835	3.13049	0.026	0	1	0
chr17	59765450	59765600	chr17.59765525	6.68153	0.001	0	1	0
chr17	63763420	63763570	chr17.63763495	3.29983	0.008	0	1	0
chr17	64555440	64555590	chr17.64555515	4	0.001	0	0	0
chr17	65627840	65627990	chr17.65627915	4.02492	0.001	0	0	0
chr17	68605120	68605270	chr17.68605195	6.30131	0.001	0	0	0
chr17	69925120	69925270	chr17.69925195	3.57771	0.002	0	0	0
chr17	7063990	7064140	chr17.7064065	3.77124	0.002	0	1	0
chr17	70967700	70967850	chr17.70967775	3.35659	0.002	0	1	0
chr17	71504610	71504760	chr17.71504685	9.28279	0.001	0	0	0
chr17	71506170	71506320	chr17.71506245	2.88675	0.056	0	0	0
chr17	71754320	71754470	chr17.71754395	6.58132	0.001	0	0	0
chr17	72105060	72105210	chr17.72105135	3.54474	0.002	0	0	0
chr17	72790270	72790420	chr17.72790345	4.24264	0.001	0	0	0
chr17	73635000	73635150	chr17.73635075	4.74693	0.001	0	0	0
chr17	74223620	74223770	chr17.74223695	5.3033	0.001	0	0	0
chr17	9907720	9907870	chr17.9907795	3.05085	0.026	0	0	0
chr18	12005740	12005890	chr18.12005815	5.33745	0.001	0	1	0
chr18	12643190	12643340	chr18.12643265	2.88675	0.056	0	1	0
chr18	18665490	18665640	chr18.18665565	4.02492	0.001	0	1	0
chr18	19256920	19257070	chr18.19256995	3.41121	0.002	0	1	0
chr18	29066100	29066250	chr18.29066175	2.9824	0.056	0	1	0
chr18	351970	352120	chr18.352045	3.44124	0.002	0	0	0
chr18	3642970	3643120	chr18.3643045	3.63803	0.002	0	1	0
chr18	44581790	44581940	chr18.44581865	3.27327	0.008	0	1	0
chr18	45312130	45312280	chr18.45312205	3.60555	0.002	0	0	0
chr18	46093150	46093300	chr18.46093225	3.90007	0.001	0	0	0
chr18	46808630	46808780	chr18.46808705	6.35085	0.001	0	0	0
chr18	66110960	66111110	chr18.66111035	4.6	0.001	0	0	0
chr18	66307900	66308050	chr18.66307975	3.05085	0.026	0	0	0
chr18	72896020	72896170	chr18.72896095	7.00201	0.001	0	0	0
chr18	74978440	74978590	chr18.74978515	4.94975	0.001	0	0	0
chr19	1053480	1053630	chr19.1053555	4.6	0.001	0	0	0
chr19	13232930	13233080	chr19.13233005	4.66667	0.001	0	0	0
chr19	14292480	14292630	chr19.14292555	7.5186	0.001	0	0	0
chr19	17069490	17069640	chr19.17069565	4.64238	0.001	0	0	0
chr19	19566870	19567020	chr19.19566945	3.57771	0.002	0	0	0
chr19	20997770	20997920	chr19.20997845	3.83761	0.001	0	0	0
chr19	3112600	3112750	chr19.3112675	4.02492	0.001	0	0	0
chr19	38472430	38472580	chr19.38472505	4.3788	0.001	0	0	0
chr19	38473850	38474000	chr19.38473925	7.94101	0.001	0	1	0
chr19	40501880	40502030	chr19.40501955	6.42857	0.001	0	0	0
chr19	44014360	44014510	chr19.44014435	5.60449	0.001	1	1	0
chr19	44178840	44178990	chr19.44178915	3.16228	0.026	0	0	0
chr19	46029920	46030070	chr19.46029995	5.6921	0.001	0	0	0
chr19	46574840	46574990	chr19.46574915	8.51562	0.001	0	0	0
chr19	48952340	48952490	chr19.48952415	3.54474	0.002	0	0	0
chr19	50109110	50109260	chr19.50109185	3	0.056	0	0	0
chr19	50119490	50119640	chr19.50119565	4.02492	0.001	0	1	0
chr19	50120660	50120810	chr19.50120735	4.02492	0.001	0	1	0
chr19	50912560	50912710	chr19.50912635	8.40375	0.001	0	1	0
chr19	52857830	52857980	chr19.52857905	3.83761	0.001	0	0	0
chr19	52859530	52859680	chr19.52859605	3.88838	0.001	0	0	0
chr19	54216700	54216850	chr19.54216775	5.48796	0.001	0	1	0
chr19	56999200	56999350	chr19.56999275	3	0.056	0	0	0
chr19	59406610	59406760	chr19.59406685	5.14496	0.001	0	0	0
chr19	60119980	60120130	chr19.60120055	4.6	0.001	0	0	0
chr19	60459370	60459520	chr19.60459445	4.78428	0.001	0	0	0
chr19	60529770	60529920	chr19.60529845	6.11192	0.001	0	0	0
chr19	60535040	60535190	chr19.60535115	4.12311	0.001	0	0	0
chr19	6629660	6629810	chr19.6629735	5.57802	0.001	0	0	0
chr19	7623100	7623250	chr19.7623175	7.16039	0.001	0	0	0
chr19	8486260	8486410	chr19.8486335	5.3033	0.001	0	1	0
chr2	101152820	101152970	chr2.101152895	3.5	0.002	0	0	0
chr2	101294410	101294560	chr2.101294485	3.60555	0.002	0	0	0
chr2	108577960	108578110	chr2.108578035	8.17193	0.001	0	1	0
chr2	10921430	10921580	chr2.10921505	3.77124	0.002	0	0	0
chr2	109747180	109747330	chr2.109747255	4.31456	0.001	0	0	0
chr2	113704790	113704940	chr2.113704865	3.5	0.002	0	0	0
chr2	113715070	113715220	chr2.113715145	8.7576	0.001	0	1	0
chr2	119448090	119448240	chr2.119448165	4.22165	0.001	0	0	0
chr2	129133470	129133620	chr2.129133545	3.02366	0.056	0	0	0
chr2	129208640	129208790	chr2.129208715	4.49073	0.001	0	0	0
chr2	137729510	137729660	chr2.137729585	3.63803	0.002	0	0	0
chr2	146432100	146432250	chr2.146432175	3.57771	0.002	0	0	0
chr2	149717570	149717720	chr2.149717645	3.65563	0.002	0	0	0
chr2	158862470	158862620	chr2.158862545	3	0.056	0	0	0
chr2	159592070	159592220	chr2.159592145	2.88675	0.056	0	0	0
chr2	169636320	169636470	chr2.169636395	3.90007	0.001	0	0	0
chr2	172363060	172363210	chr2.172363135	4.24264	0.001	0	1	0
chr2	173212880	173213030	chr2.173212955	2.84019	0.056	0	0	0
chr2	181097090	181097240	chr2.181097165	3	0.056	0	1	0
chr2	192009410	192009560	chr2.192009485	3.74166	0.002	0	1	0
chr2	200551080	200551230	chr2.200551155	4.24264	0.001	0	0	0
chr2	201044350	201044500	chr2.201044425	4.53557	0.001	0	1	0
chr2	201518050	201518200	chr2.201518125	4.02492	0.001	0	0	0
chr2	216476310	216476460	chr2.216476385	2.88675	0.056	1	0	0
chr2	217796370	217796520	chr2.217796445	3.63803	0.002	0	0	0
chr2	218377970	218378120	chr2.218378045	3.57771	0.002	0	0	0
chr2	218569430	218569580	chr2.218569505	9.8	0.001	0	1	0
chr2	223280870	223281020	chr2.223280945	3.83761	0.001	0	0	0
chr2	224136570	224136720	chr2.224136645	4.08248	0.001	0	0	0
chr2	231241180	231241330	chr2.231241255	3.26599	0.008	0	1	0
chr2	234995710	234995860	chr2.234995785	3.74166	0.002	0	0	0
chr2	237331890	237332040	chr2.237331965	5.09902	0.001	0	0	0
chr2	237445020	237445170	chr2.237445095	3	0.056	0	0	0
chr2	238104340	238104490	chr2.238104415	4.74693	0.001	0	0	0
chr2	238251530	238251680	chr2.238251605	3.77124	0.002	1	1	0
chr2	238315650	238315800	chr2.238315725	3.15296	0.026	0	0	0
chr2	238478340	238478490	chr2.238478415	4.08248	0.001	0	0	0
chr2	239217590	239217740	chr2.239217665	3.96177	0.001	0	0	0
chr2	241167940	241168090	chr2.241168015	4.90189	0.001	0	0	0
chr2	26317340	26317490	chr2.26317415	4.69042	0.001	0	1	0
chr2	26350560	26350710	chr2.26350635	5	0.001	0	1	0
chr2	27792010	27792160	chr2.27792085	4.79583	0.001	1	1	0
chr2	28437510	28437660	chr2.28437585	2.88675	0.056	0	1	0
chr2	32143050	32143200	chr2.32143125	2.84019	0.056	0	1	0
chr2	3231970	3232120	chr2.3232045	3.4641	0.002	0	0	0
chr2	37716590	37716740	chr2.37716665	2.9824	0.056	0	0	0
chr2	40516210	40516360	chr2.40516285	4.2	0.001	0	0	0
chr2	45970460	45970610	chr2.45970535	3.8	0.001	0	0	0
chr2	47600890	47601040	chr2.47600965	5.28423	0.001	0	1	0
chr2	55308480	55308630	chr2.55308555	3.05085	0.026	0	0	0
chr2	61710510	61710660	chr2.61710585	3.05085	0.026	0	0	0
chr2	64969680	64969830	chr2.64969755	4.53557	0.001	0	1	0
chr2	65635490	65635640	chr2.65635565	5.72872	0.001	0	0	0
chr2	68888850	68889000	chr2.68888925	3.15296	0.026	0	1	0
chr2	69619900	69620050	chr2.69619975	4.96397	0.001	0	0	0
chr2	73940530	73940680	chr2.73940605	7.76114	0.001	0	0	0
chr2	8592310	8592460	chr2.8592385	11.1817	0.001	0	1	0
chr2	8701490	8701640	chr2.8701565	4.64238	0.001	0	0	0
chr2	88680740	88680890	chr2.88680815	3.35659	0.002	0	1	0
chr2	96586280	96586430	chr2.96586355	3.8	0.001	0	1	0
chr2	9856420	9856570	chr2.9856495	3	0.056	0	0	0
chr20	19715070	19715220	chr20.19715145	3.63803	0.002	0	0	0
chr20	21111520	21111670	chr20.21111595	3.35659	0.002	0	1	0
chr20	2914120	2914270	chr20.2914195	4.94975	0.001	0	0	0
chr20	29593800	29593950	chr20.29593875	3.77124	0.002	0	1	0
chr20	29624210	29624360	chr20.29624285	4.53557	0.001	0	0	0
chr20	34179890	34180040	chr20.34179965	3.4	0.002	0	1	0
chr20	38841260	38841410	chr20.38841335	3.63803	0.002	0	0	0
chr20	4154730	4154880	chr20.4154805	3.5	0.002	0	1	0
chr20	45421310	45421460	chr20.45421385	7.22957	0.001	0	1	0
chr20	46950450	46950600	chr20.46950525	4.47214	0.001	0	0	0
chr20	48462090	48462240	chr20.48462165	3.13049	0.026	0	0	0
chr20	49030400	49030550	chr20.49030475	2.88675	0.056	0	0	0
chr20	56551010	56551160	chr20.56551085	5.46608	0.001	0	0	0
chr20	57594570	57594720	chr20.57594645	6.87684	0.001	0	0	0
chr20	60839120	60839270	chr20.60839195	4.74693	0.001	0	0	0
chr21	18644590	18644740	chr21.18644665	3.99188	0.001	0	0	0
chr21	26029320	26029470	chr21.26029395	3.77124	0.002	0	1	0
chr21	34838180	34838330	chr21.34838255	3.8	0.001	0	0	0
chr21	35130370	35130520	chr21.35130445	10.8686	0.001	0	1	0
chr21	35203020	35203170	chr21.35203095	4.47214	0.001	0	1	0
chr21	36218880	36219030	chr21.36218955	3.63803	0.002	0	0	0
chr21	39125720	39125870	chr21.39125795	2.88675	0.056	0	0	0
chr21	39373590	39373740	chr21.39373665	4.02492	0.001	0	0	0
chr21	44023470	44023620	chr21.44023545	4.3788	0.001	0	0	0
chr21	44903280	44903430	chr21.44903355	5.60449	0.001	0	0	0
chr22	16200020	16200170	chr22.16200095	3.4641	0.002	0	1	0
chr22	23251450	23251600	chr22.23251525	8.25897	0.001	0	1	0
chr22	31421650	31421800	chr22.31421725	4.94975	0.001	0	0	0
chr22	41730330	41730480	chr22.41730405	7.96743	0.001	0	0	0
chr22	42001520	42001670	chr22.42001595	5.28423	0.001	0	0	0
chr22	43986160	43986310	chr22.43986235	4.27099	0.001	0	0	0
chr22	44327500	44327650	chr22.44327575	5.55492	0.001	0	0	0
chr22	45426680	45426830	chr22.45426755	3.8	0.001	0	0	0
chr3	115698580	115698730	chr3.115698655	3.44124	0.002	0	1	0
chr3	120996680	120996830	chr3.120996755	6.90001	0.001	0	0	0
chr3	12209930	12210080	chr3.12210005	3.4641	0.002	0	1	0
chr3	123567210	123567360	chr3.123567285	2.88675	0.056	0	0	0
chr3	124994150	124994300	chr3.124994225	3.16228	0.026	0	0	0
chr3	126080660	126080810	chr3.126080735	3.67423	0.002	0	1	0
chr3	126330480	126330630	chr3.126330555	5.42517	0.001	0	1	0
chr3	128956490	128956640	chr3.128956565	4.3788	0.001	0	0	0
chr3	130426530	130426680	chr3.130426605	3.5	0.002	0	1	0
chr3	130633740	130633890	chr3.130633815	3.7097	0.002	0	0	0
chr3	130958460	130958610	chr3.130958535	2.88675	0.056	0	0	0
chr3	133161950	133162100	chr3.133162025	3.02366	0.056	0	0	0
chr3	134742670	134742820	chr3.134742745	3.63803	0.002	0	0	0
chr3	134769800	134769950	chr3.134769875	5.01377	0.001	0	1	0
chr3	135439080	135439230	chr3.135439155	3.20714	0.014	0	1	0
chr3	138021310	138021460	chr3.138021385	4.26401	0.001	0	0	0
chr3	140116730	140116880	chr3.140116805	3.15296	0.026	0	0	0
chr3	140729050	140729200	chr3.140729125	3.31663	0.008	0	0	0
chr3	144052390	144052540	chr3.144052465	4.70679	0.001	0	0	0
chr3	144645360	144645510	chr3.144645435	3.16228	0.026	0	1	0
chr3	157735790	157735940	chr3.157735865	6.30126	0.001	0	1	0
chr3	16714670	16714820	chr3.16714745	3.16228	0.026	0	0	0
chr3	173330480	173330630	chr3.173330555	4.08248	0.001	0	0	0
chr3	173343100	173343250	chr3.173343175	3.29983	0.008	0	0	0
chr3	176010790	176010940	chr3.176010865	3.74166	0.002	0	0	0
chr3	178402320	178402470	chr3.178402395	3.15296	0.026	0	1	0
chr3	178790680	178790830	chr3.178790755	3.4	0.002	0	1	0
chr3	184486410	184486560	chr3.184486485	4.24264	0.001	0	1	0
chr3	189090120	189090270	chr3.189090195	6.11192	0.001	0	1	0
chr3	189486770	189486920	chr3.189486845	5.77843	0.001	0	1	0
chr3	189497640	189497790	chr3.189497715	2.88675	0.056	0	1	0
chr3	189883510	189883660	chr3.189883585	5.01377	0.001	0	1	0
chr3	189883860	189884010	chr3.189883935	3.57771	0.002	0	1	0
chr3	190525320	190525470	chr3.190525395	3.44124	0.002	0	1	0
chr3	195699900	195700050	chr3.195699975	5.28423	0.001	1	1	0
chr3	197821520	197821670	chr3.197821595	5.72872	0.001	0	0	0
chr3	27550210	27550360	chr3.27550285	3.15296	0.026	0	1	0
chr3	27613600	27613750	chr3.27613675	3.16228	0.026	0	0	0
chr3	37392380	37392530	chr3.37392455	3.29983	0.008	0	0	0
chr3	41435750	41435900	chr3.41435825	4.3589	0.001	0	0	0
chr3	42097120	42097270	chr3.42097195	5.51553	0.001	0	0	0
chr3	42689110	42689260	chr3.42689185	3.20714	0.014	0	0	0
chr3	43195620	43195770	chr3.43195695	4.53557	0.001	0	1	0
chr3	43403540	43403690	chr3.43403615	3.16228	0.026	0	0	0
chr3	43774200	43774350	chr3.43774275	3.05085	0.026	0	0	0
chr3	45152710	45152860	chr3.45152785	4.14614	0.001	0	0	0
chr3	46204540	46204690	chr3.46204615	6.90001	0.001	0	0	0
chr3	48911840	48911990	chr3.48911915	3.20714	0.014	1	0	0
chr3	52485150	52485300	chr3.52485225	6.245	0.001	0	0	0
chr3	57026660	57026810	chr3.57026735	4.38178	0.001	0	1	0
chr3	64252140	64252290	chr3.64252215	4.49073	0.001	0	0	0
chr3	75564840	75564990	chr3.75564915	3.8996	0.001	0	1	0
chr3	76659730	76659880	chr3.76659805	3.77124	0.002	0	0	0
chr4	101306130	101306280	chr4.101306205	3.20714	0.014	0	0	0
chr4	114688320	114688470	chr4.114688395	5.11208	0.001	0	1	0
chr4	116031460	116031610	chr4.116031535	3.63803	0.002	0	0	0
chr4	116412800	116412950	chr4.116412875	4.26401	0.001	0	1	0
chr4	118971950	118972100	chr4.118972025	3	0.056	0	0	0
chr4	13289050	13289200	chr4.13289125	4.80196	0.001	0	0	0
chr4	140122600	140122750	chr4.140122675	4.74693	0.001	1	0	0
chr4	140407370	140407520	chr4.140407445	7.94101	0.001	0	0	0
chr4	14467260	14467410	chr4.14467335	2.84019	0.056	0	1	0
chr4	148322870	148323020	chr4.148322945	5.2915	0.001	0	0	0
chr4	148502370	148502520	chr4.148502445	3.29983	0.008	0	0	0
chr4	148570780	148570930	chr4.148570855	3.26599	0.008	0	0	0
chr4	148718740	148718890	chr4.148718815	4.2	0.001	0	0	0
chr4	15011580	15011730	chr4.15011655	3.77124	0.002	0	0	0
chr4	151641680	151641830	chr4.151641755	3.16228	0.026	0	0	0
chr4	153727420	153727570	chr4.153727495	3	0.056	0	0	0
chr4	154368660	154368810	chr4.154368735	3.90007	0.001	0	0	0
chr4	158805440	158805590	chr4.158805515	3.5	0.002	0	0	0
chr4	159813140	159813290	chr4.159813215	5.46608	0.001	0	0	0
chr4	159813400	159813550	chr4.159813475	2.84019	0.056	0	0	0
chr4	16940970	16941120	chr4.16941045	3.90007	0.001	0	0	0
chr4	171267840	171267990	chr4.171267915	3.77124	0.002	0	0	0
chr4	184561060	184561210	chr4.184561135	4.2	0.001	0	1	0
chr4	186052330	186052480	chr4.186052405	4	0.001	0	0	0
chr4	186055040	186055190	chr4.186055115	5.60449	0.001	0	0	0
chr4	22695840	22695990	chr4.22695915	3	0.056	0	0	0
chr4	2717940	2718090	chr4.2718015	3.05085	0.026	0	0	0
chr4	3528660	3528810	chr4.3528735	3	0.056	0	0	0
chr4	38494010	38494160	chr4.38494085	3.63803	0.002	0	0	0
chr4	39287450	39287600	chr4.39287525	4.08248	0.001	0	0	0
chr4	39878220	39878370	chr4.39878295	2.84019	0.056	0	0	0
chr4	40370070	40370220	chr4.40370145	3.63803	0.002	0	0	0
chr4	54666050	54666200	chr4.54666125	5.81378	0.001	0	1	0
chr4	55362230	55362380	chr4.55362305	3.41121	0.002	0	1	0
chr4	6805760	6805910	chr4.6805835	7.64946	0.001	0	1	0
chr4	68449610	68449760	chr4.68449685	3.15296	0.026	0	0	0
chr4	6892860	6893010	chr4.6892935	4.26401	0.001	0	0	0
chr4	7687480	7687630	chr4.7687555	2.88675	0.056	0	0	0
chr4	77332500	77332650	chr4.77332575	5.09637	0.001	0	0	0
chr4	77844730	77844880	chr4.77844805	3.05085	0.026	0	0	0
chr4	84475920	84476070	chr4.84475995	4.2	0.001	0	0	0
chr4	86060850	86061000	chr4.86060925	3.60555	0.002	0	0	0
chr4	89302940	89303090	chr4.89303015	3.74166	0.002	0	0	0
chr4	89963920	89964070	chr4.89963995	3	0.056	0	1	0
chr5	110876630	110876780	chr5.110876705	3.15296	0.026	0	0	0
chr5	114739540	114739690	chr5.114739615	3.27327	0.008	0	1	0
chr5	118730620	118730770	chr5.118730695	3.60555	0.002	0	1	0
chr5	133317010	133317160	chr5.133317085	5.92474	0.001	0	0	0
chr5	137101270	137101420	chr5.137101345	3.77124	0.002	1	1	0
chr5	139966890	139967040	chr5.139966965	3.4641	0.002	0	0	0
chr5	140884620	140884770	chr5.140884695	6.30126	0.001	0	1	0
chr5	142181870	142182020	chr5.142181945	3.27327	0.008	0	1	0
chr5	146775580	146775730	chr5.146775655	3	0.056	0	1	0
chr5	147761320	147761470	chr5.147761395	3.63803	0.002	0	0	0
chr5	148110500	148110650	chr5.148110575	4.14614	0.001	0	1	0
chr5	148812230	148812380	chr5.148812305	4.08248	0.001	0	0	0
chr5	149926890	149927040	chr5.149926965	5.01377	0.001	0	0	0
chr5	156570300	156570450	chr5.156570375	3.16228	0.026	0	0	0
chr5	159031610	159031760	chr5.159031685	5.01377	0.001	0	0	0
chr5	159525220	159525370	chr5.159525295	6.17213	0.001	0	0	0
chr5	160051950	160052100	chr5.160052025	3.4641	0.002	0	0	0
chr5	161467330	161467480	chr5.161467405	3.20714	0.014	0	1	0
chr5	161534330	161534480	chr5.161534405	2.88675	0.056	0	1	0
chr5	162709730	162709880	chr5.162709805	4.94975	0.001	0	1	0
chr5	169638640	169638790	chr5.169638715	8.19837	0.001	0	1	0
chr5	176354190	176354340	chr5.176354265	5	0.001	0	0	0
chr5	178738400	178738550	chr5.178738475	4.42635	0.001	0	0	0
chr5	180188690	180188840	chr5.180188765	4.47214	0.001	0	0	0
chr5	21716200	21716350	chr5.21716275	4.49073	0.001	0	0	0
chr5	27486500	27486650	chr5.27486575	2.84019	0.056	0	0	0
chr5	35938190	35938340	chr5.35938265	4.49073	0.001	0	1	0
chr5	37828950	37829100	chr5.37829025	3.7097	0.002	0	0	0
chr5	39660500	39660650	chr5.39660575	4.6	0.001	0	0	0
chr5	41315050	41315200	chr5.41315125	3.16228	0.026	0	0	0
chr5	56648380	56648530	chr5.56648455	4.31456	0.001	0	0	0
chr5	596960	597110	chr5.597035	4.70679	0.001	0	0	0
chr5	65971590	65971740	chr5.65971665	3.57771	0.002	0	0	0
chr5	67661260	67661410	chr5.67661335	4.89898	0.001	0	1	0
chr5	67666200	67666350	chr5.67666275	3.02366	0.056	0	0	0
chr5	67751370	67751520	chr5.67751445	3.26599	0.008	0	1	0
chr5	6785160	6785310	chr5.6785235	4.70679	0.001	0	0	0
chr5	71729700	71729850	chr5.71729775	3	0.056	0	0	0
chr5	73869930	73870080	chr5.73870005	8.00368	0.001	0	1	0
chr5	77905850	77906000	chr5.77905925	6.33174	0.001	0	1	0
chr5	80958170	80958320	chr5.80958245	3.44124	0.002	0	1	0
chr5	86441420	86441570	chr5.86441495	3	0.056	0	0	0
chr5	88728790	88728940	chr5.88728865	4.6	0.001	0	0	0
chr5	95769770	95769920	chr5.95769845	3.44124	0.002	0	1	0
chr5	98969600	98969750	chr5.98969675	3	0.056	0	0	0
chr6	103721950	103722100	chr6.103722025	4.02492	0.001	0	0	0
chr6	106349020	106349170	chr6.106349095	3.54474	0.002	1	1	0
chr6	106391620	106391770	chr6.106391695	4.31456	0.001	1	1	0
chr6	106689850	106690000	chr6.106689925	6.0678	0.001	0	1	0
chr6	107005320	107005470	chr6.107005395	3.77171	0.002	0	0	0
chr6	108086240	108086390	chr6.108086315	4.59619	0.001	0	1	0
chr6	109941560	109941710	chr6.109941635	3.60555	0.002	0	0	0
chr6	110115170	110115320	chr6.110115245	8.33333	0.001	0	1	0
chr6	110842650	110842800	chr6.110842725	5.7735	0.001	0	0	0
chr6	114060490	114060640	chr6.114060565	5.04572	0.001	0	1	0
chr6	122008000	122008150	chr6.122008075	4.08248	0.001	0	1	0
chr6	122029590	122029740	chr6.122029665	3	0.056	0	0	0
chr6	125557950	125558100	chr6.125558025	3.54474	0.002	0	0	0
chr6	126276810	126276960	chr6.126276885	4.02492	0.001	0	1	0
chr6	127766610	127766760	chr6.127766685	4.96397	0.001	0	0	0
chr6	13411330	13411480	chr6.13411405	3	0.056	0	1	0
chr6	136768470	136768620	chr6.136768545	6.18123	0.001	0	0	0
chr6	137150650	137150800	chr6.137150725	4.3788	0.001	0	0	0
chr6	137582320	137582470	chr6.137582395	4.24264	0.001	0	0	0
chr6	140126750	140126900	chr6.140126825	3.77124	0.002	0	0	0
chr6	145502390	145502540	chr6.145502465	6.89312	0.001	0	0	0
chr6	148727100	148727250	chr6.148727175	5.04572	0.001	0	0	0
chr6	154322270	154322420	chr6.154322345	4.45896	0.001	0	0	0
chr6	154621270	154621420	chr6.154621345	6.06218	0.001	0	0	0
chr6	154630930	154631080	chr6.154631005	3.16228	0.026	0	0	0
chr6	156669190	156669340	chr6.156669265	2.9824	0.056	0	0	0
chr6	158325730	158325880	chr6.158325805	3.41121	0.002	0	0	0
chr6	161479350	161479500	chr6.161479425	3.57771	0.002	0	0	0
chr6	161700690	161700840	chr6.161700765	4.08248	0.001	0	0	0
chr6	162492180	162492330	chr6.162492255	6.45595	0.001	0	1	0
chr6	166694650	166694800	chr6.166694725	3.26893	0.008	0	0	0
chr6	168151090	168151240	chr6.168151165	4.10998	0.001	0	0	0
chr6	169661000	169661150	chr6.169661075	4.08248	0.001	0	0	0
chr6	170193660	170193810	chr6.170193735	4.26401	0.001	0	0	0
chr6	170283720	170283870	chr6.170283795	3.65148	0.002	0	0	0
chr6	24303370	24303520	chr6.24303445	4	0.001	0	0	0
chr6	24303730	24303880	chr6.24303805	3.05085	0.026	0	0	0
chr6	33912740	33912890	chr6.33912815	4.22577	0.001	0	0	0
chr6	36049570	36049720	chr6.36049645	4.6	0.001	0	0	0
chr6	36300870	36301020	chr6.36300945	3.29983	0.008	0	1	0
chr6	36366510	36366660	chr6.36366585	4.80196	0.001	0	0	0
chr6	41614440	41614590	chr6.41614515	6.45595	0.001	0	0	0
chr6	43889020	43889170	chr6.43889095	11.0123	0.001	0	1	0
chr6	45513000	45513150	chr6.45513075	2.84019	0.056	0	1	0
chr6	52567750	52567900	chr6.52567825	3	0.056	0	1	0
chr6	52568060	52568210	chr6.52568135	3	0.056	0	1	0
chr6	53279940	53280090	chr6.53280015	3.20714	0.014	0	0	0
chr6	53438710	53438860	chr6.53438785	3.63803	0.002	0	0	0
chr6	6696980	6697130	chr6.6697055	5.2915	0.001	0	0	0
chr6	68450680	68450830	chr6.68450755	3.99188	0.001	0	0	0
chr6	80759150	80759300	chr6.80759225	3.27327	0.008	0	0	0
chr6	83884370	83884520	chr6.83884445	2.84019	0.056	0	0	0
chr6	86227250	86227400	chr6.86227325	3.13049	0.026	0	0	0
chr6	88676570	88676720	chr6.88676645	5.6921	0.001	0	1	0
chr6	88795420	88795570	chr6.88795495	4.3589	0.001	0	0	0
chr7	105644170	105644320	chr7.105644245	4.08248	0.001	0	0	0
chr7	107440270	107440420	chr7.107440345	3.12772	0.026	0	0	0
chr7	1163100	1163250	chr7.1163175	4.84934	0.001	1	0	0
chr7	119480120	119480270	chr7.119480195	4.02492	0.001	0	0	0
chr7	120295390	120295540	chr7.120295465	5.66667	0.001	0	0	0
chr7	126416820	126416970	chr7.126416895	4.02492	0.001	0	0	0
chr7	128482340	128482490	chr7.128482415	7.31805	0.001	1	1	0
chr7	13041490	13041640	chr7.13041565	3.96177	0.001	0	0	0
chr7	130968780	130968930	chr7.130968855	3.4	0.002	0	0	0
chr7	133700050	133700200	chr7.133700125	3.44124	0.002	0	1	0
chr7	139232660	139232810	chr7.139232735	3.35659	0.002	0	0	0
chr7	157339740	157339890	chr7.157339815	7.36601	0.001	0	0	0
chr7	158196250	158196400	chr7.158196325	3.31663	0.008	0	0	0
chr7	17446630	17446780	chr7.17446705	3	0.056	0	0	0
chr7	20225880	20226030	chr7.20225955	4.31456	0.001	0	0	0
chr7	210740	210890	chr7.210815	5.33333	0.001	0	1	0
chr7	24793000	24793150	chr7.24793075	3.4641	0.002	0	0	0
chr7	2721550	2721700	chr7.2721625	4.08248	0.001	0	0	0
chr7	27370710	27370860	chr7.27370785	4.3788	0.001	0	0	0
chr7	2870080	2870230	chr7.2870155	5.60449	0.001	0	0	0
chr7	29147170	29147320	chr7.29147245	4.56383	0.001	0	0	0
chr7	34769080	34769230	chr7.34769155	3.77124	0.002	0	0	0
chr7	36755510	36755660	chr7.36755585	2.88675	0.056	0	0	0
chr7	38513040	38513190	chr7.38513115	3.77124	0.002	0	0	0
chr7	4468060	4468210	chr7.4468135	3.02366	0.056	0	0	0
chr7	45408900	45409050	chr7.45408975	3.27327	0.008	0	0	0
chr7	45648180	45648330	chr7.45648255	4.6	0.001	0	0	0
chr7	4627690	4627840	chr7.4627765	3.29983	0.008	0	0	0
chr7	46389870	46390020	chr7.46389945	3.29983	0.008	0	0	0
chr7	47484190	47484340	chr7.47484265	8.5105	0.001	0	0	0
chr7	47488400	47488550	chr7.47488475	3.77124	0.002	0	1	0
chr7	47514690	47514840	chr7.47514765	5.72872	0.001	0	0	0
chr7	47589680	47589830	chr7.47589755	3.29983	0.008	0	0	0
chr7	5241050	5241200	chr7.5241125	4.69042	0.001	0	0	0
chr7	53145720	53145870	chr7.53145795	2.88675	0.056	0	0	0
chr7	65336160	65336310	chr7.65336235	4.14614	0.001	0	0	0
chr7	72612550	72612700	chr7.72612625	3.65655	0.002	0	0	0
chr7	80190060	80190210	chr7.80190135	4.70679	0.001	0	0	0
chr7	90299910	90300060	chr7.90299985	3	0.056	0	0	0
chr7	99880150	99880300	chr7.99880225	4.96397	0.001	0	0	0
chr8	101986810	101986960	chr8.101986885	3.15296	0.026	0	0	0
chr8	102771830	102771980	chr8.102771905	6.60716	0.001	0	0	0
chr8	103615760	103615910	chr8.103615835	3.57771	0.002	0	0	0
chr8	107129010	107129160	chr8.107129085	3.7097	0.002	0	1	0
chr8	107210600	107210750	chr8.107210675	3.4	0.002	0	1	0
chr8	107496280	107496430	chr8.107496355	3.16228	0.026	0	1	0
chr8	11376900	11377050	chr8.11376975	3.13786	0.026	0	0	0
chr8	116856150	116856300	chr8.116856225	3.77964	0.002	0	1	0
chr8	123740810	123740960	chr8.123740885	4	0.001	0	1	0
chr8	125192360	125192510	chr8.125192435	3.77124	0.002	0	0	0
chr8	125528760	125528910	chr8.125528835	4.2	0.001	0	0	0
chr8	125769650	125769800	chr8.125769725	3.02366	0.056	0	0	0
chr8	125896380	125896530	chr8.125896455	3.63803	0.002	0	1	0
chr8	128403880	128404030	chr8.128403955	4.35194	0.001	0	0	0
chr8	128421650	128421800	chr8.128421725	7.62001	0.001	0	1	0
chr8	128472730	128472880	chr8.128472805	3.63803	0.002	0	1	0
chr8	129158440	129158590	chr8.129158515	5.33333	0.001	0	1	0
chr8	129231580	129231730	chr8.129231655	6.78822	0.001	0	1	0
chr8	131345290	131345440	chr8.131345365	3.44124	0.002	0	0	0
chr8	132897910	132898060	chr8.132897985	2.88675	0.056	0	0	0
chr8	133402990	133403140	chr8.133403065	4.96397	0.001	0	0	0
chr8	133455690	133455840	chr8.133455765	4.02492	0.001	0	0	0
chr8	133976700	133976850	chr8.133976775	3	0.056	0	0	0
chr8	134157660	134157810	chr8.134157735	3.77124	0.002	0	1	0
chr8	1681140	1681290	chr8.1681215	3.63803	0.002	0	0	0
chr8	17230780	17230930	chr8.17230855	3.16228	0.026	0	1	0
chr8	17747150	17747300	chr8.17747225	2.88675	0.056	0	0	0
chr8	19043340	19043490	chr8.19043415	3.15682	0.026	0	0	0
chr8	19847400	19847550	chr8.19847475	3.41121	0.002	0	0	0
chr8	20776180	20776330	chr8.20776255	4.02492	0.001	0	0	0
chr8	20970110	20970260	chr8.20970185	4.31456	0.001	0	0	0
chr8	22887390	22887540	chr8.22887465	2.98481	0.056	0	1	0
chr8	26180480	26180630	chr8.26180555	3.16228	0.026	0	1	0
chr8	29686890	29687040	chr8.29686965	4.12311	0.001	0	1	0
chr8	29813570	29813720	chr8.29813645	3	0.056	0	0	0
chr8	38432820	38432970	chr8.38432895	5.79321	0.001	0	0	0
chr8	38637080	38637230	chr8.38637155	3.40168	0.002	0	0	0
chr8	39704200	39704350	chr8.39704275	4.79583	0.001	0	0	0
chr8	48428430	48428580	chr8.48428505	4.53557	0.001	0	1	0
chr8	48506610	48506760	chr8.48506685	6.30131	0.001	0	0	0
chr8	58531030	58531180	chr8.58531105	4.49073	0.001	0	0	0
chr8	58537640	58537790	chr8.58537715	3.41121	0.002	0	0	0
chr8	66622020	66622170	chr8.66622095	2.84019	0.056	0	0	0
chr8	67057110	67057260	chr8.67057185	5.33333	0.001	0	1	0
chr8	75412340	75412490	chr8.75412415	4.53557	0.001	0	1	0
chr8	8205440	8205590	chr8.8205515	2.88675	0.056	0	1	0
chr8	82563130	82563280	chr8.82563205	7.54247	0.001	0	1	0
chr8	8432550	8432700	chr8.8432625	4.45896	0.001	0	0	0
chr8	91090170	91090320	chr8.91090245	3.54474	0.002	0	0	0
chr8	95196370	95196520	chr8.95196445	5.6921	0.001	0	0	0
chr8	97702160	97702310	chr8.97702235	2.83683	0.056	0	1	0
chr8	97702470	97702620	chr8.97702545	3.54474	0.002	0	1	0
chr8	97986070	97986220	chr8.97986145	3.63803	0.002	0	0	0
chr8	97992810	97992960	chr8.97992885	3.44124	0.002	0	0	0
chr8	98468150	98468300	chr8.98468225	3.27327	0.008	0	0	0
chr9	101315920	101316070	chr9.101315995	4.08248	0.001	0	1	0
chr9	106856740	106856890	chr9.106856815	4.27099	0.001	0	0	0
chr9	106865990	106866140	chr9.106866065	3.31663	0.008	0	0	0
chr9	109612530	109612680	chr9.109612605	7.31805	0.001	0	1	0
chr9	109794580	109794730	chr9.109794655	3.16228	0.026	0	0	0
chr9	110271940	110272090	chr9.110272015	4.14614	0.001	0	1	0
chr9	112896570	112896720	chr9.112896645	3.15296	0.026	0	0	0
chr9	113861420	113861570	chr9.113861495	2.83683	0.056	0	1	0
chr9	114951390	114951540	chr9.114951465	3.7097	0.002	0	1	0
chr9	118247960	118248110	chr9.118248035	5.11208	0.001	0	1	0
chr9	122722990	122723140	chr9.122723065	4.6	0.001	0	1	0
chr9	126018770	126018920	chr9.126018845	4.00379	0.001	0	1	0
chr9	126088610	126088760	chr9.126088685	6.71317	0.001	0	1	0
chr9	129641050	129641200	chr9.129641125	9.64579	0.001	0	1	0
chr9	131145640	131145790	chr9.131145715	2.95932	0.056	0	0	0
chr9	131619070	131619220	chr9.131619145	2.88675	0.056	0	1	0
chr9	133093180	133093330	chr9.133093255	4.14614	0.001	0	0	0
chr9	133516980	133517130	chr9.133517055	2.88675	0.056	0	0	0
chr9	1339390	1339540	chr9.1339465	3.15296	0.026	0	0	0
chr9	138573250	138573400	chr9.138573325	4.59619	0.001	0	0	0
chr9	138578510	138578660	chr9.138578585	3.8996	0.001	0	0	0
chr9	15290390	15290540	chr9.15290465	8.31483	0.001	0	0	0
chr9	18383550	18383700	chr9.18383625	4.6291	0.001	0	0	0
chr9	19119750	19119900	chr9.19119825	5.92474	0.001	1	1	0
chr9	19151850	19152000	chr9.19151925	10.1263	0.001	1	1	0
chr9	30291450	30291600	chr9.30291525	3.54474	0.002	0	0	0
chr9	32908890	32909040	chr9.32908965	5.19615	0.001	0	0	0
chr9	34444920	34445070	chr9.34444995	2.83683	0.056	0	0	0
chr9	34767900	34768050	chr9.34767975	3.26893	0.008	0	0	0
chr9	35634710	35634860	chr9.35634785	3	0.056	0	1	0
chr9	46967940	46968090	chr9.46968015	3.16228	0.026	0	1	0
chr9	5841650	5841800	chr9.5841725	5.83095	0.001	0	0	0
chr9	7310310	7310460	chr9.7310385	7.13951	0.001	0	1	0
chr9	79831320	79831470	chr9.79831395	3.20714	0.014	0	0	0
chr9	84344040	84344190	chr9.84344115	3	0.056	0	1	0
chr9	89598240	89598390	chr9.89598315	4.38178	0.001	0	0	0
chr9	89982150	89982300	chr9.89982225	4.31456	0.001	0	0	0
chr9	92840070	92840220	chr9.92840145	3.77124	0.002	0	1	0
chr9	98222740	98222890	chr9.98222815	5.51563	0.001	0	1	0
chr9	98686710	98686860	chr9.98686785	4.27099	0.001	0	1	0
chr9	99910290	99910440	chr9.99910365	3.74166	0.002	0	0	0
chrX	108977270	108977420	chrX.108977345	3.4641	0.002	0	1	0
chrX	11363810	11363960	chrX.11363885	3.16228	0.026	0	0	0
chrX	128692850	128693000	chrX.128692925	3.31663	0.008	0	0	0
chrX	128712740	128712890	chrX.128712815	3.77124	0.002	0	0	0
chrX	132615140	132615290	chrX.132615215	5.01377	0.001	0	1	0
chrX	132622170	132622320	chrX.132622245	4.42635	0.001	0	1	0
chrX	13401840	13401990	chrX.13401915	3.77124	0.002	0	1	0
chrX	13415930	13416080	chrX.13416005	3.77124	0.002	0	0	0
chrX	141431010	141431160	chrX.141431085	3	0.056	0	0	0
chrX	151225320	151225470	chrX.151225395	3.60555	0.002	0	0	0
chrX	152641370	152641520	chrX.152641445	4.89898	0.001	0	1	0
chrX	153481910	153482060	chrX.153481985	6	0.001	0	0	0
chrX	153613520	153613670	chrX.153613595	4.53557	0.001	0	0	0
chrX	19014200	19014350	chrX.19014275	3.99188	0.001	0	1	0
chrX	19852390	19852540	chrX.19852465	3.90007	0.001	0	0	0
chrX	40389300	40389450	chrX.40389375	8.94693	0.001	0	0	0
chrX	44915670	44915820	chrX.44915745	3.20714	0.014	0	0	0
chrX	45251350	45251500	chrX.45251425	3.31663	0.008	0	1	0
chrX	45259890	45260040	chrX.45259965	4.12311	0.001	0	1	0
chrX	64842990	64843140	chrX.64843065	3.16228	0.026	0	1	0
chrX	96542800	96542950	chrX.96542875	3.16228	0.026	0	0	0
chrX	93885170	93885320	chrX.93885245	3.4641	0.002	0	0	1
chrX	73480590	73480740	chrX.73480665	4.12311	0.001	0	0	1
chrX	45533390	45533540	chrX.45533465	5.48796	0.001	0	1	1
chrX	45454220	45454370	chrX.45454295	3.31663	0.008	0	1	1
chrX	3082750	3082900	chrX.3082825	3.5	0.002	0	0	1
chrX	150889990	150890140	chrX.150890065	5.51553	0.001	0	0	1
chrX	149768140	149768290	chrX.149768215	3.5	0.002	0	0	1
chrX	134973370	134973520	chrX.134973445	3.35659	0.002	0	1	1
chrX	129045740	129045890	chrX.129045815	6.85565	0.001	0	1	1
chrX	118059280	118059430	chrX.118059355	3.15296	0.026	0	1	1
chrX	11269530	11269680	chrX.11269605	4.3589	0.001	0	1	1
chrX	109217810	109217960	chrX.109217885	5.09637	0.001	0	1	1
chr9	99931580	99931730	chr9.99931655	7.36601	0.001	0	1	1
chr9	99883640	99883790	chr9.99883715	5.04825	0.001	0	0	1
chr9	99708370	99708520	chr9.99708445	3.15296	0.026	0	0	1
chr9	99516620	99516770	chr9.99516695	3.77124	0.002	0	1	1
chr9	95747600	95747750	chr9.95747675	4.86664	0.001	0	0	1
chr9	94918160	94918310	chr9.94918235	5	0.001	0	1	1
chr9	93210080	93210230	chr9.93210155	7.5	0.001	0	0	1
chr9	92995250	92995400	chr9.92995325	4.14614	0.001	0	0	1
chr9	91787260	91787410	chr9.91787335	3.15296	0.026	0	0	1
chr9	91327230	91327380	chr9.91327305	6.08276	0.001	0	0	1
chr9	89897480	89897630	chr9.89897555	3.02366	0.056	0	0	1
chr9	89518330	89518480	chr9.89518405	5.21749	0.001	0	0	1
chr9	85104390	85104540	chr9.85104465	6.48745	0.001	0	1	1
chr9	84301330	84301480	chr9.84301405	6.14286	0.001	0	0	1
chr9	83542580	83542730	chr9.83542655	2.88675	0.056	0	0	1
chr9	78381090	78381240	chr9.78381165	2.88675	0.056	0	1	1
chr9	75025220	75025370	chr9.75025295	3.57771	0.002	0	0	1
chr9	73490230	73490380	chr9.73490305	3.40168	0.002	0	1	1
chr9	72368120	72368270	chr9.72368195	3.02366	0.056	0	0	1
chr9	7140120	7140270	chr9.7140195	3.5	0.002	0	0	1
chr9	4750260	4750410	chr9.4750335	3.29983	0.008	0	1	1
chr9	38041470	38041620	chr9.38041545	4.45896	0.001	0	1	1
chr9	36144720	36144870	chr9.36144795	5.28423	0.001	0	0	1
chr9	36117920	36118070	chr9.36117995	6.33174	0.001	0	0	1
chr9	33806560	33806710	chr9.33806635	8.37885	0.001	0	0	1
chr9	33381530	33381680	chr9.33381605	6.6564	0.001	0	1	1
chr9	32856280	32856430	chr9.32856355	4.76757	0.001	0	0	1
chr9	32718280	32718430	chr9.32718355	5.42517	0.001	0	0	1
chr9	32587060	32587210	chr9.32587135	5.38516	0.001	0	0	1
chr9	32586550	32586700	chr9.32586625	3.77964	0.002	0	0	1
chr9	287660	287810	chr9.287735	3	0.056	0	1	1
chr9	2560900	2561050	chr9.2560975	6.6564	0.001	0	1	1
chr9	212560	212710	chr9.212635	3.67423	0.002	0	1	1
chr9	19174340	19174490	chr9.19174415	4.7001	0.001	1	1	1
chr9	18374140	18374290	chr9.18374215	6.78822	0.001	0	0	1
chr9	135710790	135710940	chr9.135710865	4.64238	0.001	0	0	1
chr9	133571340	133571490	chr9.133571415	6.86137	0.001	0	0	1
chr9	133532890	133533040	chr9.133532965	3.99188	0.001	0	0	1
chr9	133521700	133521850	chr9.133521775	4.08248	0.001	0	0	1
chr9	133486800	133486950	chr9.133486875	3.77124	0.002	0	0	1
chr9	131746720	131746870	chr9.131746795	3	0.056	0	0	1
chr9	131575890	131576040	chr9.131575965	3.20714	0.014	0	0	1
chr9	131564800	131564950	chr9.131564875	4.94975	0.001	0	0	1
chr9	130861700	130861850	chr9.130861775	5.72872	0.001	0	0	1
chr9	129542280	129542430	chr9.129542355	6.11192	0.001	0	1	1
chr9	128851380	128851530	chr9.128851455	5.72872	0.001	0	0	1
chr9	126088160	126088310	chr9.126088235	3.31663	0.008	0	1	1
chr9	126019620	126019770	chr9.126019695	3	0.056	0	0	1
chr9	126004670	126004820	chr9.126004745	6.83221	0.001	0	1	1
chr9	125999670	125999820	chr9.125999745	4.04145	0.001	0	0	1
chr9	125351240	125351390	chr9.125351315	3.44124	0.002	0	0	1
chr9	123049410	123049560	chr9.123049485	3.99188	0.001	0	0	1
chr9	123049000	123049150	chr9.123049075	2.83683	0.056	0	0	1
chr9	122537550	122537700	chr9.122537625	6.80414	0.001	0	0	1
chr9	122205680	122205830	chr9.122205755	4.04145	0.001	0	0	1
chr9	122196510	122196660	chr9.122196585	3.41121	0.002	0	1	1
chr9	122196020	122196170	chr9.122196095	6.78822	0.001	0	0	1
chr9	119506410	119506560	chr9.119506485	6.18123	0.001	0	1	1
chr9	116187670	116187820	chr9.116187745	4.96397	0.001	0	1	1
chr9	116174600	116174750	chr9.116174675	3.57771	0.002	0	0	1
chr9	115384090	115384240	chr9.115384165	3.74166	0.002	0	1	1
chr9	115319450	115319600	chr9.115319525	7.60768	0.001	0	1	1
chr9	114529090	114529240	chr9.114529165	2.88675	0.056	0	0	1
chr9	110345690	110345840	chr9.110345765	3.63803	0.002	0	1	1
chr9	109902030	109902180	chr9.109902105	3.4641	0.002	0	0	1
chr9	109796820	109796970	chr9.109796895	3.20714	0.014	0	0	1
chr9	109557430	109557580	chr9.109557505	5.77843	0.001	0	1	1
chr9	109552980	109553130	chr9.109553055	3	0.056	1	1	1
chr9	109015830	109015980	chr9.109015905	3.41121	0.002	0	0	1
chr9	109015290	109015440	chr9.109015365	6.50538	0.001	0	0	1
chr9	101235730	101235880	chr9.101235805	3.77124	0.002	0	1	1
chr9	101158810	101158960	chr9.101158885	4.08248	0.001	0	1	1
chr8	98466550	98466700	chr8.98466625	4.26401	0.001	0	0	1
chr8	98008540	98008690	chr8.98008615	4.78428	0.001	0	0	1
chr8	97969470	97969620	chr8.97969545	4.42719	0.001	0	0	1
chr8	9794330	9794480	chr8.9794405	3.20714	0.014	0	0	1
chr8	97909500	97909650	chr8.97909575	6.75511	0.001	0	0	1
chr8	95323620	95323770	chr8.95323695	6.41427	0.001	0	0	1
chr8	95196660	95196810	chr8.95196735	3.27165	0.008	0	1	1
chr8	95013840	95013990	chr8.95013915	3.99188	0.001	0	0	1
chr8	93592830	93592980	chr8.93592905	3.05085	0.026	0	0	1
chr8	91090500	91090650	chr8.91090575	11.6799	0.001	0	0	1
chr8	8692430	8692580	chr8.8692505	7.27461	0.001	0	0	1
chr8	86004040	86004190	chr8.86004115	6.58132	0.001	0	0	1
chr8	8446050	8446200	chr8.8446125	4.53557	0.001	0	1	1
chr8	8445050	8445200	chr8.8445125	3.26599	0.008	0	1	1
chr8	82933690	82933840	chr8.82933765	5.56776	0.001	0	1	1
chr8	8274100	8274250	chr8.8274175	4.6829	0.001	0	0	1
chr8	82571640	82571790	chr8.82571715	6.71429	0.001	0	1	1
chr8	82567340	82567490	chr8.82567415	6.49021	0.001	1	1	1
chr8	82514110	82514260	chr8.82514185	6.18123	0.001	0	0	1
chr8	82439430	82439580	chr8.82439505	4.42635	0.001	0	0	1
chr8	82425840	82425990	chr8.82425915	6.83221	0.001	0	1	1
chr8	82361600	82361750	chr8.82361675	3	0.056	0	0	1
chr8	8228580	8228730	chr8.8228655	3.27165	0.008	0	1	1
chr8	70718900	70719050	chr8.70718975	6.92935	0.001	0	0	1
chr8	68677440	68677590	chr8.68677515	2.88675	0.056	0	1	1
chr8	67198890	67199040	chr8.67198965	7.31805	0.001	0	0	1
chr8	63189210	63189360	chr8.63189285	3	0.056	0	0	1
chr8	62835260	62835410	chr8.62835335	3.65563	0.002	0	0	1
chr8	62806650	62806800	chr8.62806725	5.6921	0.001	0	0	1
chr8	62026310	62026460	chr8.62026385	3.13786	0.026	0	1	1
chr8	61986880	61987030	chr8.61986955	4.49013	0.001	0	1	1
chr8	59471850	59472000	chr8.59471925	6.75511	0.001	0	0	1
chr8	57757670	57757820	chr8.57757745	4.27099	0.001	0	0	1
chr8	57048200	57048350	chr8.57048275	4.7001	0.001	0	1	1
chr8	53630840	53630990	chr8.53630915	6.37905	0.001	0	0	1
chr8	49889940	49890090	chr8.49890015	6.35085	0.001	0	0	1
chr8	48597600	48597750	chr8.48597675	2.84019	0.056	0	0	1
chr8	42517480	42517630	chr8.42517555	6.60716	0.001	0	0	1
chr8	38983740	38983890	chr8.38983815	2.9824	0.056	0	0	1
chr8	38812200	38812350	chr8.38812275	4.2	0.001	0	0	1
chr8	38431090	38431240	chr8.38431165	3.67423	0.002	0	0	1
chr8	37863280	37863430	chr8.37863355	5	0.001	0	1	1
chr8	37581250	37581400	chr8.37581325	5.81378	0.001	0	0	1
chr8	37538620	37538770	chr8.37538695	6.37905	0.001	0	1	1
chr8	37290540	37290690	chr8.37290615	2.98481	0.056	0	0	1
chr8	33878910	33879060	chr8.33878985	5.23996	0.001	0	0	1
chr8	33531850	33532000	chr8.33531925	7.98812	0.001	0	1	1
chr8	29632850	29633000	chr8.29632925	5.77843	0.001	0	0	1
chr8	29322080	29322230	chr8.29322155	3.92232	0.001	0	0	1
chr8	28186570	28186720	chr8.28186645	3.63803	0.002	0	0	1
chr8	27248090	27248240	chr8.27248165	3.96177	0.001	0	1	1
chr8	27213440	27213590	chr8.27213515	5.9065	0.001	0	0	1
chr8	25259010	25259160	chr8.25259085	9.70725	0.001	0	1	1
chr8	22637360	22637510	chr8.22637435	6.11192	0.001	0	1	1
chr8	21585930	21586080	chr8.21586005	3.7097	0.002	0	0	1
chr8	20768420	20768570	chr8.20768495	3.4125	0.002	0	0	1
chr8	19988630	19988780	chr8.19988705	5.60449	0.001	1	1	1
chr8	19042580	19042730	chr8.19042655	4.74693	0.001	0	0	1
chr8	18880550	18880700	chr8.18880625	3.8	0.001	0	0	1
chr8	18748820	18748970	chr8.18748895	3.30748	0.008	0	1	1
chr8	17818050	17818200	chr8.17818125	6.78233	0.001	0	0	1
chr8	17809530	17809680	chr8.17809605	6.94879	0.001	0	0	1
chr8	145158360	145158510	chr8.145158435	4.86664	0.001	0	1	1
chr8	144700770	144700920	chr8.144700845	4.26401	0.001	0	0	1
chr8	143754600	143754750	chr8.143754675	5.4272	0.001	0	0	1
chr8	142286360	142286510	chr8.142286435	4.64372	0.001	0	1	1
chr8	141668250	141668400	chr8.141668325	5.19109	0.001	0	0	1
chr8	139761590	139761740	chr8.139761665	4.49073	0.001	0	0	1
chr8	139463280	139463430	chr8.139463355	2.85774	0.056	0	1	1
chr8	134770560	134770710	chr8.134770635	4.14381	0.001	0	1	1
chr8	134726760	134726910	chr8.134726835	3.02366	0.056	0	0	1
chr8	134582310	134582460	chr8.134582385	7.16039	0.001	0	0	1
chr8	133407510	133407660	chr8.133407585	3.99188	0.001	0	0	1
chr8	131216420	131216570	chr8.131216495	3.13049	0.026	0	0	1
chr8	131076620	131076770	chr8.131076695	3.26599	0.008	0	1	1
chr8	130521740	130521890	chr8.130521815	2.84019	0.056	0	1	1
chr8	130350650	130350800	chr8.130350725	4.64238	0.001	0	0	1
chr8	129333320	129333470	chr8.129333395	3.54474	0.002	0	0	1
chr8	129332630	129332780	chr8.129332705	7.92594	0.001	0	1	1
chr8	129249370	129249520	chr8.129249445	3.8996	0.001	0	1	1
chr8	129123820	129123970	chr8.129123895	3.8996	0.001	0	1	1
chr8	127979670	127979820	chr8.127979745	4.02492	0.001	0	1	1
chr8	127702500	127702650	chr8.127702575	8.7576	0.001	0	0	1
chr8	126037590	126037740	chr8.126037665	4.6	0.001	0	0	1
chr8	125938470	125938620	chr8.125938545	2.84019	0.056	0	0	1
chr8	125929110	125929260	chr8.125929185	3.77124	0.002	0	1	1
chr8	124553610	124553760	chr8.124553685	2.9824	0.056	0	0	1
chr8	123850270	123850420	chr8.123850345	4.49073	0.001	0	0	1
chr8	121682360	121682510	chr8.121682435	3.27327	0.008	0	0	1
chr8	112762090	112762240	chr8.112762165	3.15296	0.026	0	0	1
chr8	111103400	111103550	chr8.111103475	3.29983	0.008	0	0	1
chr8	108536290	108536440	chr8.108536365	3.13049	0.026	0	1	1
chr8	107141920	107142070	chr8.107141995	3.05329	0.026	0	0	1
chr8	10605840	10605990	chr8.10605915	4.53557	0.001	0	0	1
chr8	105420320	105420470	chr8.105420395	6.18123	0.001	0	0	1
chr8	105411270	105411420	chr8.105411345	5.83095	0.001	0	0	1
chr8	104266020	104266170	chr8.104266095	4.38178	0.001	0	0	1
chr8	103890030	103890180	chr8.103890105	6.49021	0.001	0	0	1
chr8	102240750	102240900	chr8.102240825	3.77124	0.002	0	0	1
chr8	102218590	102218740	chr8.102218665	3.26599	0.008	0	1	1
chr8	101959860	101960010	chr8.101959935	5.42517	0.001	0	0	1
chr8	10045020	10045170	chr8.10045095	4.59619	0.001	0	1	1
chr7	95076060	95076210	chr7.95076135	12.3038	0.001	0	1	1
chr7	80189220	80189370	chr7.80189295	3	0.056	0	0	1
chr7	76941030	76941180	chr7.76941105	7.21605	0.001	0	1	1
chr7	75871400	75871550	chr7.75871475	3.92232	0.001	0	0	1
chr7	75439200	75439350	chr7.75439275	3.8996	0.001	0	0	1
chr7	75405360	75405510	chr7.75405435	5.81378	0.001	1	0	1
chr7	75339560	75339710	chr7.75339635	3.26893	0.008	0	0	1
chr7	72653050	72653200	chr7.72653125	4.47214	0.001	0	1	1
chr7	72640100	72640250	chr7.72640175	6.41427	0.001	0	0	1
chr7	72634340	72634490	chr7.72634415	2.88675	0.056	0	1	1
chr7	71508330	71508480	chr7.71508405	5.4272	0.001	0	0	1
chr7	6324280	6324430	chr7.6324355	5.48796	0.001	0	1	1
chr7	55628700	55628850	chr7.55628775	3.13049	0.026	0	0	1
chr7	50231340	50231490	chr7.50231415	5.33745	0.001	0	1	1
chr7	50196410	50196560	chr7.50196485	4.35194	0.001	0	1	1
chr7	47939490	47939640	chr7.47939565	3.67423	0.002	0	0	1
chr7	47272620	47272770	chr7.47272695	6.6564	0.001	0	0	1
chr7	43578750	43578900	chr7.43578825	2.88675	0.056	0	0	1
chr7	31671120	31671270	chr7.31671195	5.38516	0.001	0	0	1
chr7	30292340	30292490	chr7.30292415	3.60555	0.002	0	0	1
chr7	30165940	30166090	chr7.30166015	4.13092	0.001	0	0	1
chr7	29184470	29184620	chr7.29184545	3	0.056	0	0	1
chr7	2815130	2815280	chr7.2815205	4.2	0.001	0	0	1
chr7	2764500	2764650	chr7.2764575	3.65148	0.002	0	0	1
chr7	27345660	27345810	chr7.27345735	4.02492	0.001	0	0	1
chr7	20207650	20207800	chr7.20207725	4.81355	0.001	0	0	1
chr7	184520	184670	chr7.184595	3	0.056	0	1	1
chr7	17240730	17240880	chr7.17240805	4.24264	0.001	0	1	1
chr7	17011580	17011730	chr7.17011655	3.31663	0.008	0	0	1
chr7	158225470	158225620	chr7.158225545	6.92935	0.001	0	0	1
chr7	155437220	155437370	chr7.155437295	5.48796	0.001	0	1	1
chr7	150732240	150732390	chr7.150732315	4.64238	0.001	0	0	1
chr7	139010870	139011020	chr7.139010945	3.63803	0.002	0	1	1
chr7	138988440	138988590	chr7.138988515	4.15761	0.001	0	0	1
chr7	138984340	138984490	chr7.138984415	4.02492	0.001	0	1	1
chr7	137900990	137901140	chr7.137901065	3.05085	0.026	0	0	1
chr7	134483300	134483450	chr7.134483375	3.77124	0.002	1	1	1
chr7	133628520	133628670	chr7.133628595	4.27099	0.001	0	0	1
chr7	12591320	12591470	chr7.12591395	2.88675	0.056	0	0	1
chr7	118221070	118221220	chr7.118221145	3.74166	0.002	0	0	1
chr7	106286780	106286930	chr7.106286855	3.16228	0.026	0	0	1
chr7	106205570	106205720	chr7.106205645	7	0.001	0	0	1
chr7	106146060	106146210	chr7.106146135	4.12311	0.001	0	1	1
chr7	101725750	101725900	chr7.101725825	5.23996	0.001	0	0	1
chr6	90717620	90717770	chr6.90717695	2.88675	0.056	0	1	1
chr6	88674040	88674190	chr6.88674115	8.04984	0.001	0	0	1
chr6	88498290	88498440	chr6.88498365	3.74166	0.002	0	1	1
chr6	86230860	86231010	chr6.86230935	3.8	0.001	0	0	1
chr6	80144370	80144520	chr6.80144445	4.81125	0.001	0	0	1
chr6	76197830	76197980	chr6.76197905	3.15296	0.026	0	1	1
chr6	75865230	75865380	chr6.75865305	5.75396	0.001	0	1	1
chr6	74420750	74420900	chr6.74420825	4.26401	0.001	0	0	1
chr6	72014910	72015060	chr6.72014985	4.00379	0.001	0	0	1
chr6	6802400	6802550	chr6.6802475	6.78233	0.001	0	0	1
chr6	6801860	6802010	chr6.6801935	4.94975	0.001	0	0	1
chr6	65438780	65438930	chr6.65438855	2.88675	0.056	0	0	1
chr6	54996110	54996260	chr6.54996185	4.49073	0.001	0	0	1
chr6	53437750	53437900	chr6.53437825	10.1643	0.001	0	0	1
chr6	52487320	52487470	chr6.52487395	3.13786	0.026	0	1	1
chr6	51246100	51246250	chr6.51246175	2.9824	0.056	0	1	1
chr6	48611270	48611420	chr6.48611345	3.20714	0.014	0	0	1
chr6	47243980	47244130	chr6.47244055	9.82708	0.001	1	0	1
chr6	47241750	47241900	chr6.47241825	3	0.056	0	0	1
chr6	47236970	47237120	chr6.47237045	3.57771	0.002	0	0	1
chr6	47229050	47229200	chr6.47229125	3.26599	0.008	0	0	1
chr6	47210290	47210440	chr6.47210365	4.59619	0.001	0	0	1
chr6	47205850	47206000	chr6.47205925	4.27099	0.001	0	1	1
chr6	46848630	46848780	chr6.46848705	4.96397	0.001	0	0	1
chr6	44134440	44134590	chr6.44134515	4.52904	0.001	1	1	1
chr6	44086620	44086770	chr6.44086695	4.6291	0.001	0	1	1
chr6	42392460	42392610	chr6.42392535	5.01377	0.001	0	0	1
chr6	42391850	42392000	chr6.42391925	4.49073	0.001	0	0	1
chr6	42273840	42273990	chr6.42273915	3	0.056	0	0	1
chr6	41356510	41356660	chr6.41356585	6.1017	0.001	0	0	1
chr6	37159350	37159500	chr6.37159425	7.18942	0.001	0	1	1
chr6	37109190	37109340	chr6.37109265	4.91354	0.001	0	0	1
chr6	36742900	36743050	chr6.36742975	3.15296	0.026	0	1	1
chr6	35445900	35446050	chr6.35445975	3.52821	0.002	0	1	1
chr6	34299900	34300050	chr6.34299975	8.30992	0.001	1	1	1
chr6	33915960	33916110	chr6.33916035	4.70679	0.001	0	0	1
chr6	33680820	33680970	chr6.33680895	6.56393	0.001	0	0	1
chr6	31636180	31636330	chr6.31636255	4.64238	0.001	0	1	1
chr6	25555750	25555900	chr6.25555825	4.84934	0.001	0	0	1
chr6	170610700	170610850	chr6.170610775	3.15296	0.026	0	0	1
chr6	170246910	170247060	chr6.170246985	7.31805	0.001	0	0	1
chr6	169356980	169357130	chr6.169357055	3.02366	0.056	0	0	1
chr6	16442980	16443130	chr6.16443055	3.05085	0.026	0	0	1
chr6	164297730	164297880	chr6.164297805	4.08248	0.001	0	1	1
chr6	163993500	163993650	chr6.163993575	4.24264	0.001	0	0	1
chr6	163522220	163522370	chr6.163522295	6.18123	0.001	0	0	1
chr6	162522820	162522970	chr6.162522895	3.02366	0.056	0	0	1
chr6	161527540	161527690	chr6.161527615	8.61366	0.001	0	0	1
chr6	161511260	161511410	chr6.161511335	5.51563	0.001	0	0	1
chr6	161481280	161481430	chr6.161481355	4.45896	0.001	0	0	1
chr6	161477390	161477540	chr6.161477465	6.0212	0.001	0	1	1
chr6	159338070	159338220	chr6.159338145	3.57771	0.002	0	0	1
chr6	159336480	159336630	chr6.159336555	6.17213	0.001	0	0	1
chr6	158372620	158372770	chr6.158372695	5.33333	0.001	0	0	1
chr6	158105600	158105750	chr6.158105675	3.63803	0.002	0	0	1
chr6	155891920	155892070	chr6.155891995	3	0.056	0	0	1
chr6	150656440	150656590	chr6.150656515	4.49013	0.001	0	0	1
chr6	150530720	150530870	chr6.150530795	3.31663	0.008	0	0	1
chr6	149636250	149636400	chr6.149636325	6.18123	0.001	0	0	1
chr6	149622730	149622880	chr6.149622805	3.83761	0.001	0	0	1
chr6	149362870	149363020	chr6.149362945	3.99188	0.001	0	0	1
chr6	148919380	148919530	chr6.148919455	5.19109	0.001	0	0	1
chr6	148727460	148727610	chr6.148727535	4.6291	0.001	0	0	1
chr6	14814760	14814910	chr6.14814835	4.53557	0.001	0	1	1
chr6	145518830	145518980	chr6.145518905	7.5	0.001	0	0	1
chr6	143521000	143521150	chr6.143521075	7.79326	0.001	0	0	1
chr6	143461010	143461160	chr6.143461085	3.20714	0.014	0	0	1
chr6	140125430	140125580	chr6.140125505	4.80196	0.001	0	0	1
chr6	138956130	138956280	chr6.138956205	4.6291	0.001	0	1	1
chr6	138797830	138797980	chr6.138797905	5.23996	0.001	0	0	1
chr6	138273470	138273620	chr6.138273545	3.27327	0.008	0	0	1
chr6	138237000	138237150	chr6.138237075	2.88675	0.056	1	1	1
chr6	137629050	137629200	chr6.137629125	3.77124	0.002	0	0	1
chr6	137146770	137146920	chr6.137146845	3.8	0.001	0	1	1
chr6	134346290	134346440	chr6.134346365	7.84176	0.001	0	0	1
chr6	120574910	120575060	chr6.120574985	5.01377	0.001	0	0	1
chr6	119510270	119510420	chr6.119510345	3.8	0.001	0	0	1
chr6	11634080	11634230	chr6.11634155	5.83095	0.001	1	1	1
chr6	111503980	111504130	chr6.111504055	3	0.056	0	0	1
chr6	111166970	111167120	chr6.111167045	3.13049	0.026	0	0	1
chr6	111045110	111045260	chr6.111045185	3	0.056	0	0	1
chr6	109668770	109668920	chr6.109668845	3.8	0.001	0	0	1
chr6	108082830	108082980	chr6.108082905	6.82794	0.001	0	0	1
chr6	106680830	106680980	chr6.106680905	2.84019	0.056	0	1	1
chr6	106365120	106365270	chr6.106365195	5.6921	0.001	0	1	1
chr6	106303430	106303580	chr6.106303505	6.69498	0.001	0	0	1
chr6	104877600	104877750	chr6.104877675	4.74693	0.001	0	0	1
chr5	97673550	97673700	chr5.97673625	3.31663	0.008	0	0	1
chr5	96217070	96217220	chr5.96217145	2.84019	0.056	0	0	1
chr5	86334140	86334290	chr5.86334215	4.27099	0.001	0	0	1
chr5	73734250	73734400	chr5.73734325	3.41121	0.002	0	1	1
chr5	73191290	73191440	chr5.73191365	4.38178	0.001	0	0	1
chr5	71835850	71836000	chr5.71835925	7.09055	0.001	0	1	1
chr5	66509750	66509900	chr5.66509825	3.05085	0.026	0	0	1
chr5	66071600	66071750	chr5.66071675	3.8	0.001	0	0	1
chr5	64373200	64373350	chr5.64373275	3.77124	0.002	0	1	1
chr5	61618920	61619070	chr5.61618995	4.86664	0.001	0	0	1
chr5	60997990	60998140	chr5.60998065	3.13049	0.026	0	1	1
chr5	60607560	60607710	chr5.60607635	6.35085	0.001	0	1	1
chr5	57877610	57877760	chr5.57877685	3.44124	0.002	0	0	1
chr5	50004370	50004520	chr5.50004445	5.14496	0.001	0	1	1
chr5	37828530	37828680	chr5.37828605	3.31663	0.008	0	0	1
chr5	35821660	35821810	chr5.35821735	3.57771	0.002	0	0	1
chr5	179494820	179494970	chr5.179494895	4.94975	0.001	0	0	1
chr5	179283170	179283320	chr5.179283245	4.12311	0.001	0	0	1
chr5	179273760	179273910	chr5.179273835	3.8	0.001	0	0	1
chr5	173893580	173893730	chr5.173893655	3.31663	0.008	0	1	1
chr5	172816480	172816630	chr5.172816555	4.04145	0.001	0	0	1
chr5	172241450	172241600	chr5.172241525	7.74597	0.001	1	1	1
chr5	171820650	171820800	chr5.171820725	3	0.056	0	0	1
chr5	171546720	171546870	chr5.171546795	7.04203	0.001	0	1	1
chr5	171539360	171539510	chr5.171539435	5.92474	0.001	0	1	1
chr5	169826710	169826860	chr5.169826785	4.64238	0.001	0	0	1
chr5	169638260	169638410	chr5.169638335	4.35194	0.001	0	1	1
chr5	169162660	169162810	chr5.169162735	4.78428	0.001	0	1	1
chr5	160158930	160159080	chr5.160159005	3.77124	0.002	0	1	1
chr5	159628650	159628800	chr5.159628725	5.92474	0.001	0	1	1
chr5	158771990	158772140	chr5.158772065	3.02366	0.056	0	1	1
chr5	157743080	157743230	chr5.157743155	4.3788	0.001	0	0	1
chr5	156351470	156351620	chr5.156351545	3.92232	0.001	0	1	1
chr5	152988880	152989030	chr5.152988955	3.05085	0.026	0	0	1
chr5	150140180	150140330	chr5.150140255	3.57771	0.002	0	0	1
chr5	150000330	150000480	chr5.150000405	3.02366	0.056	0	1	1
chr5	149969660	149969810	chr5.149969735	5.14496	0.001	0	1	1
chr5	149413160	149413310	chr5.149413235	3.92232	0.001	0	1	1
chr5	148495290	148495440	chr5.148495365	4.64238	0.001	0	0	1
chr5	148332830	148332980	chr5.148332905	3.63803	0.002	0	1	1
chr5	148270530	148270680	chr5.148270605	8.56875	0.001	0	1	1
chr5	147178160	147178310	chr5.147178235	4.47214	0.001	0	0	1
chr5	145214590	145214740	chr5.145214665	3.83761	0.001	0	0	1
chr5	142621530	142621680	chr5.142621605	3.16228	0.026	0	0	1
chr5	142368960	142369110	chr5.142369035	3.12772	0.026	0	1	1
chr5	142362270	142362420	chr5.142362345	3.7097	0.002	0	1	1
chr5	141826350	141826500	chr5.141826425	3.16228	0.026	0	1	1
chr5	140880950	140881100	chr5.140881025	3.77124	0.002	0	1	1
chr5	139998830	139998980	chr5.139998905	3.77124	0.002	0	0	1
chr5	139702170	139702320	chr5.139702245	3.8	0.001	0	1	1
chr5	139681760	139681910	chr5.139681835	5.04825	0.001	0	0	1
chr5	139024110	139024260	chr5.139024185	6.63953	0.001	0	0	1
chr5	136977220	136977370	chr5.136977295	4.78428	0.001	0	0	1
chr5	136927250	136927400	chr5.136927325	3.57771	0.002	0	1	1
chr5	134756990	134757140	chr5.134757065	3.67423	0.002	0	0	1
chr5	134750590	134750740	chr5.134750665	4.02492	0.001	0	0	1
chr5	131831250	131831400	chr5.131831325	4.35194	0.001	0	0	1
chr5	131822860	131823010	chr5.131822935	6.14286	0.001	0	1	1
chr5	131820930	131821080	chr5.131821005	5.28423	0.001	0	1	1
chr5	131790110	131790260	chr5.131790185	4.45896	0.001	0	0	1
chr5	131786410	131786560	chr5.131786485	8.02955	0.001	0	0	1
chr5	131718120	131718270	chr5.131718195	5.11208	0.001	0	0	1
chr5	121583500	121583650	chr5.121583575	5.86353	0.001	0	0	1
chr5	114824110	114824260	chr5.114824185	4.49073	0.001	0	1	1
chr5	114819100	114819250	chr5.114819175	3	0.056	0	1	1
chr5	114778770	114778920	chr5.114778845	6.35085	0.001	0	1	1
chr5	111293690	111293840	chr5.111293765	5.65685	0.001	0	0	1
chr5	105477260	105477410	chr5.105477335	4.02492	0.001	0	0	1
chr4	90097910	90098060	chr4.90097985	4.08248	0.001	0	0	1
chr4	89999470	89999620	chr4.89999545	4.02492	0.001	0	0	1
chr4	89036540	89036690	chr4.89036615	3.20714	0.014	1	1	1
chr4	89015460	89015610	chr4.89015535	2.88675	0.056	0	1	1
chr4	88991720	88991870	chr4.88991795	4.49073	0.001	0	0	1
chr4	86179820	86179970	chr4.86179895	4.26401	0.001	0	1	1
chr4	84372000	84372150	chr4.84372075	3.57771	0.002	0	0	1
chr4	84311980	84312130	chr4.84312055	6.78822	0.001	0	0	1
chr4	7834280	7834430	chr4.7834355	5.51553	0.001	0	1	1
chr4	7702680	7702830	chr4.7702755	3.29983	0.008	0	0	1
chr4	7700920	7701070	chr4.7700995	9.05795	0.001	0	0	1
chr4	75804210	75804360	chr4.75804285	3.05085	0.026	0	1	1
chr4	75459250	75459400	chr4.75459325	3.4641	0.002	0	1	1
chr4	74399820	74399970	chr4.74399895	4.2	0.001	0	0	1
chr4	74392950	74393100	chr4.74393025	3	0.056	0	1	1
chr4	7016830	7016980	chr4.7016905	2.84019	0.056	0	0	1
chr4	6970440	6970590	chr4.6970515	2.88675	0.056	0	0	1
chr4	68569610	68569760	chr4.68569685	4.53557	0.001	0	0	1
chr4	68186690	68186840	chr4.68186765	3	0.056	0	0	1
chr4	40004630	40004780	chr4.40004705	3.63803	0.002	0	1	1
chr4	38207170	38207320	chr4.38207245	3.41121	0.002	0	0	1
chr4	37844230	37844380	chr4.37844305	6.27219	0.001	0	0	1
chr4	37760760	37760910	chr4.37760835	5.48796	0.001	0	0	1
chr4	37750140	37750290	chr4.37750215	3.4641	0.002	0	0	1
chr4	36903780	36903930	chr4.36903855	6.17213	0.001	0	1	1
chr4	27402510	27402660	chr4.27402585	3.63803	0.002	0	0	1
chr4	20602930	20603080	chr4.20603005	3.20714	0.014	0	0	1
chr4	186270290	186270440	chr4.186270365	6.6564	0.001	0	1	1
chr4	1859410	1859560	chr4.1859485	4.3788	0.001	0	0	1
chr4	180975630	180975780	chr4.180975705	4.69042	0.001	0	1	1
chr4	170383150	170383300	chr4.170383225	6.58132	0.001	0	1	1
chr4	154590900	154591050	chr4.154590975	6.63325	0.001	0	1	1
chr4	147246200	147246350	chr4.147246275	3.5	0.002	0	0	1
chr4	14488060	14488210	chr4.14488135	3.29983	0.008	0	1	1
chr4	140904470	140904620	chr4.140904545	6.09078	0.001	0	1	1
chr4	140329770	140329920	chr4.140329845	3.63803	0.002	0	0	1
chr4	139916580	139916730	chr4.139916655	4.2	0.001	0	0	1
chr4	129658600	129658750	chr4.129658675	5.09902	0.001	0	1	1
chr4	119424780	119424930	chr4.119424855	5.23996	0.001	0	0	1
chr4	116400380	116400530	chr4.116400455	4.26401	0.001	0	0	1
chr4	114609110	114609260	chr4.114609185	5.77843	0.001	0	1	1
chr4	114588540	114588690	chr4.114588615	3	0.056	0	0	1
chr4	11100250	11100400	chr4.11100325	3.15296	0.026	0	0	1
chr4	110701730	110701880	chr4.110701805	4.94975	0.001	0	0	1
chr4	110689310	110689460	chr4.110689385	3.27327	0.008	0	0	1
chr4	100070140	100070290	chr4.100070215	3	0.056	0	1	1
chr3	72214370	72214520	chr3.72214445	4.47214	0.001	0	0	1
chr3	69949980	69950130	chr3.69950055	3.74166	0.002	0	0	1
chr3	69884200	69884350	chr3.69884275	5	0.001	0	0	1
chr3	66856530	66856680	chr3.66856605	3.90007	0.001	0	0	1
chr3	66737680	66737830	chr3.66737755	4.02492	0.001	0	0	1
chr3	60808660	60808810	chr3.60808735	3	0.056	0	1	1
chr3	57944650	57944800	chr3.57944725	5.98046	0.001	0	1	1
chr3	56702890	56703040	chr3.56702965	7.14652	0.001	0	0	1
chr3	52322940	52323090	chr3.52323015	4.86664	0.001	0	0	1
chr3	5161200	5161350	chr3.5161275	3.15296	0.026	0	1	1
chr3	49489090	49489240	chr3.49489165	5.14496	0.001	0	1	1
chr3	48571230	48571380	chr3.48571305	5.11208	0.001	0	0	1
chr3	46111860	46112010	chr3.46111935	4.49013	0.001	0	1	1
chr3	46106030	46106180	chr3.46106105	3.26893	0.008	0	0	1
chr3	45379350	45379500	chr3.45379425	3.7097	0.002	0	0	1
chr3	45122340	45122490	chr3.45122415	4.94975	0.001	0	0	1
chr3	44971590	44971740	chr3.44971665	6.06218	0.001	0	0	1
chr3	40988300	40988450	chr3.40988375	7.21605	0.001	1	1	1
chr3	39158760	39158910	chr3.39158835	4.12311	0.001	0	1	1
chr3	30622840	30622990	chr3.30622915	3.35659	0.002	0	0	1
chr3	197836370	197836520	chr3.197836445	7.56612	0.001	0	0	1
chr3	197831540	197831690	chr3.197831615	4.81125	0.001	0	0	1
chr3	195939510	195939660	chr3.195939585	2.88675	0.056	0	0	1
chr3	194052480	194052630	chr3.194052555	2.88675	0.056	0	1	1
chr3	190838370	190838520	chr3.190838445	2.84019	0.056	0	0	1
chr3	189912930	189913080	chr3.189913005	5.15373	0.001	0	0	1
chr3	189779170	189779320	chr3.189779245	2.84019	0.056	0	1	1
chr3	189632050	189632200	chr3.189632125	3	0.056	0	0	1
chr3	187559680	187559830	chr3.187559755	3.90007	0.001	0	1	1
chr3	187311600	187311750	chr3.187311675	3.26893	0.008	0	1	1
chr3	185379220	185379370	chr3.185379295	4.02492	0.001	0	1	1
chr3	178925740	178925890	chr3.178925815	4.89898	0.001	0	0	1
chr3	178791940	178792090	chr3.178792015	9.21962	0.001	0	0	1
chr3	178559210	178559360	chr3.178559285	4.2	0.001	0	0	1
chr3	173917030	173917180	chr3.173917105	5.66667	0.001	0	0	1
chr3	173167820	173167970	chr3.173167895	3.63803	0.002	1	1	1
chr3	173137020	173137170	chr3.173137095	6.7082	0.001	0	1	1
chr3	172765330	172765480	chr3.172765405	4.14614	0.001	0	0	1
chr3	162534240	162534390	chr3.162534315	7.36601	0.001	0	0	1
chr3	162226520	162226670	chr3.162226595	3.57771	0.002	0	0	1
chr3	161306600	161306750	chr3.161306675	3.16228	0.026	0	0	1
chr3	152645820	152645970	chr3.152645895	3.05085	0.026	0	0	1
chr3	151585470	151585620	chr3.151585545	5.3033	0.001	0	1	1
chr3	14451070	14451220	chr3.14451145	9.13121	0.001	0	0	1
chr3	144051990	144052140	chr3.144052065	5.30791	0.001	0	0	1
chr3	140674690	140674840	chr3.140674765	4.6	0.001	0	1	1
chr3	139945900	139946050	chr3.139945975	3	0.056	0	0	1
chr3	137398370	137398520	chr3.137398445	3.60555	0.002	0	1	1
chr3	13015930	13016080	chr3.13016005	6.56393	0.001	1	1	1
chr3	126086250	126086400	chr3.126086325	5.04825	0.001	0	0	1
chr3	126080170	126080320	chr3.126080245	2.88675	0.056	0	1	1
chr3	126060660	126060810	chr3.126060735	5.56776	0.001	0	1	1
chr3	124154120	124154270	chr3.124154195	4.31456	0.001	0	0	1
chr3	12342560	12342710	chr3.12342635	3	0.056	0	1	1
chr3	123278050	123278200	chr3.123278125	3.57771	0.002	0	1	1
chr3	120830660	120830810	chr3.120830735	3.63803	0.002	0	0	1
chr3	118238010	118238160	chr3.118238085	5.01377	0.001	0	0	1
chr3	11305980	11306130	chr3.11306055	3.7097	0.002	0	0	1
chr3	11292770	11292920	chr3.11292845	3.44124	0.002	0	0	1
chr3	112740420	112740570	chr3.112740495	3.90007	0.001	0	0	1
chr3	109115410	109115560	chr3.109115485	3.90007	0.001	0	0	1
chr3	104254040	104254190	chr3.104254115	6.32456	0.001	0	0	1
chr3	10387150	10387300	chr3.10387225	7.02002	0.001	0	0	1
chr22	49443360	49443510	chr22.49443435	7.80014	0.001	0	0	1
chr22	49441580	49441730	chr22.49441655	9.03369	0.001	0	0	1
chr22	48281910	48282060	chr22.48281985	6.58132	0.001	0	0	1
chr22	45376800	45376950	chr22.45376875	5.11208	0.001	0	0	1
chr22	45322520	45322670	chr22.45322595	3.63803	0.002	0	0	1
chr22	44517590	44517740	chr22.44517665	4.53557	0.001	0	1	1
chr22	42655790	42655940	chr22.42655865	3.92232	0.001	0	0	1
chr22	41406690	41406840	chr22.41406765	5.79321	0.001	0	0	1
chr22	39261080	39261230	chr22.39261155	3.90007	0.001	0	1	1
chr22	38541970	38542120	chr22.38542045	6.06218	0.001	0	1	1
chr22	36939350	36939500	chr22.36939425	4.94975	0.001	0	0	1
chr22	36795640	36795790	chr22.36795715	4.2	0.001	0	1	1
chr22	36631160	36631310	chr22.36631235	4.70679	0.001	0	1	1
chr22	36251530	36251680	chr22.36251605	3.57771	0.002	0	1	1
chr22	35149490	35149640	chr22.35149565	3.41121	0.002	0	1	1
chr22	35145420	35145570	chr22.35145495	5.92474	0.001	0	1	1
chr22	34356110	34356260	chr22.34356185	2.88675	0.056	0	0	1
chr22	34103070	34103220	chr22.34103145	4.35194	0.001	1	1	1
chr22	31490750	31490900	chr22.31490825	3.92232	0.001	0	0	1
chr22	28938680	28938830	chr22.28938755	3.67423	0.002	0	1	1
chr22	24272860	24273010	chr22.24272935	3.12772	0.026	0	0	1
chr22	23276540	23276690	chr22.23276615	4.6829	0.001	0	0	1
chr22	21977390	21977540	chr22.21977465	5.89768	0.001	0	0	1
chr22	21974930	21975080	chr22.21975005	5.11208	0.001	0	0	1
chr22	21394620	21394770	chr22.21394695	6.40312	0.001	0	0	1
chr22	16089810	16089960	chr22.16089885	5.89768	0.001	0	0	1
chr21	46305120	46305270	chr21.46305195	8.27345	0.001	0	1	1
chr21	46063420	46063570	chr21.46063495	3.63803	0.002	0	0	1
chr21	45158550	45158700	chr21.45158625	3.44124	0.002	0	0	1
chr21	43746980	43747130	chr21.43747055	5.64245	0.001	0	0	1
chr21	43017610	43017760	chr21.43017685	5.86353	0.001	0	0	1
chr21	42758480	42758630	chr21.42758555	4.89898	0.001	0	0	1
chr21	42526290	42526440	chr21.42526365	4.32346	0.001	0	1	1
chr21	42488760	42488910	chr21.42488835	6.19256	0.001	1	0	1
chr21	42356950	42357100	chr21.42357025	6.6564	0.001	0	0	1
chr21	41957550	41957700	chr21.41957625	4.04145	0.001	0	0	1
chr21	35993670	35993820	chr21.35993745	3.35659	0.002	0	0	1
chr21	35802650	35802800	chr21.35802725	5.14496	0.001	0	0	1
chr21	35159780	35159930	chr21.35159855	5.86353	0.001	1	0	1
chr21	34828820	34828970	chr21.34828895	4.74693	0.001	0	0	1
chr21	34269980	34270130	chr21.34270055	3.83761	0.001	0	0	1
chr21	33509910	33510060	chr21.33509985	6.6564	0.001	0	0	1
chr21	29478400	29478550	chr21.29478475	6.09078	0.001	0	0	1
chr21	26029000	26029150	chr21.26029075	2.88675	0.056	0	1	1
chr21	20294040	20294190	chr21.20294115	3.05085	0.026	0	0	1
chr21	15976500	15976650	chr21.15976575	3.63803	0.002	0	0	1
chr21	15504550	15504700	chr21.15504625	7.09055	0.001	0	1	1
chr20	62379620	62379770	chr20.62379695	4.6	0.001	0	0	1
chr20	57760980	57761130	chr20.57761055	3.44124	0.002	0	0	1
chr20	54431040	54431190	chr20.54431115	3.20714	0.014	0	1	1
chr20	51889630	51889780	chr20.51889705	3.57771	0.002	0	0	1
chr20	49800160	49800310	chr20.49800235	11.9594	0.001	0	0	1
chr20	49418950	49419100	chr20.49419025	3.63803	0.002	0	0	1
chr20	49395750	49395900	chr20.49395825	3.5	0.002	0	0	1
chr20	49109940	49110090	chr20.49110015	3.57771	0.002	0	0	1
chr20	48490710	48490860	chr20.48490785	5.38516	0.001	0	1	1
chr20	48489120	48489270	chr20.48489195	4.38178	0.001	0	1	1
chr20	48473340	48473490	chr20.48473415	3.12772	0.026	0	0	1
chr20	48463100	48463250	chr20.48463175	5.75396	0.001	0	1	1
chr20	48399450	48399600	chr20.48399525	6.78822	0.001	0	1	1
chr20	48324920	48325070	chr20.48324995	4.94975	0.001	0	1	1
chr20	47826140	47826290	chr20.47826215	5.4272	0.001	0	0	1
chr20	46881830	46881980	chr20.46881905	3.92232	0.001	0	1	1
chr20	44469050	44469200	chr20.44469125	3	0.056	0	1	1
chr20	43972030	43972180	chr20.43972105	7.64946	0.001	0	1	1
chr20	41731520	41731670	chr20.41731595	5.42517	0.001	0	1	1
chr20	39070450	39070600	chr20.39070525	3.8	0.001	0	1	1
chr20	38701850	38702000	chr20.38701925	4.94975	0.001	0	1	1
chr20	38633810	38633960	chr20.38633885	3.35659	0.002	0	1	1
chr20	38568760	38568910	chr20.38568835	4.53557	0.001	0	1	1
chr20	38560560	38560710	chr20.38560635	3.12772	0.026	1	1	1
chr20	36258400	36258550	chr20.36258475	5.04825	0.001	1	0	1
chr20	36229920	36230070	chr20.36229995	3.63803	0.002	0	1	1
chr20	36205620	36205770	chr20.36205695	3.65655	0.002	0	0	1
chr20	35070250	35070400	chr20.35070325	3.05085	0.026	1	0	1
chr20	35019870	35020020	chr20.35019945	7.87401	0.001	0	0	1
chr20	34870830	34870980	chr20.34870905	6.03023	0.001	0	0	1
chr20	34138290	34138440	chr20.34138365	5.42517	0.001	1	1	1
chr20	33843250	33843400	chr20.33843325	3.63803	0.002	0	1	1
chr20	30206730	30206880	chr20.30206805	4.2	0.001	0	1	1
chr20	25239090	25239240	chr20.25239165	6.08276	0.001	0	1	1
chr20	23077080	23077230	chr20.23077155	3.57771	0.002	0	0	1
chr20	23076670	23076820	chr20.23076745	5.33745	0.001	0	1	1
chr20	23055450	23055600	chr20.23055525	6.27219	0.001	1	0	1
chr20	21088700	21088850	chr20.21088775	7.96743	0.001	0	0	1
chr20	2062150	2062300	chr20.2062225	3.16228	0.026	0	0	1
chr20	19688500	19688650	chr20.19688575	3.16228	0.026	0	0	1
chr20	166280	166430	chr20.166355	5.79321	0.001	0	0	1
chr20	1254400	1254550	chr20.1254475	6.17213	0.001	0	0	1
chr2	99754900	99755050	chr2.99754975	3.77124	0.002	0	0	1
chr2	9856740	9856890	chr2.9856815	4.08248	0.001	0	0	1
chr2	98061720	98061870	chr2.98061795	2.9824	0.056	0	0	1
chr2	9761410	9761560	chr2.9761485	4.27099	0.001	0	0	1
chr2	86119260	86119410	chr2.86119335	3.13049	0.026	0	1	1
chr2	8604610	8604760	chr2.8604685	9.28279	0.001	0	0	1
chr2	85786310	85786460	chr2.85786385	3.02366	0.056	0	1	1
chr2	74953180	74953330	chr2.74953255	3.96177	0.001	0	0	1
chr2	72031510	72031660	chr2.72031585	3.02366	0.056	0	1	1
chr2	70175910	70176060	chr2.70175985	3.5	0.002	0	1	1
chr2	69325560	69325710	chr2.69325635	4.14614	0.001	0	0	1
chr2	65626480	65626630	chr2.65626555	5.42517	0.001	0	1	1
chr2	64912100	64912250	chr2.64912175	8.40375	0.001	0	0	1
chr2	55217780	55217930	chr2.55217855	4.42635	0.001	0	0	1
chr2	54753710	54753860	chr2.54753785	3.5	0.002	0	1	1
chr2	47153540	47153690	chr2.47153615	4.3589	0.001	0	1	1
chr2	47116150	47116300	chr2.47116225	3.02366	0.056	0	0	1
chr2	47065630	47065780	chr2.47065705	4.08248	0.001	0	0	1
chr2	46319920	46320070	chr2.46319995	2.84019	0.056	0	0	1
chr2	40482600	40482750	chr2.40482675	4.26401	0.001	0	0	1
chr2	39594320	39594470	chr2.39594395	3.20714	0.014	0	1	1
chr2	37729460	37729610	chr2.37729535	6.00833	0.001	0	1	1
chr2	36730830	36730980	chr2.36730905	6.6564	0.001	0	1	1
chr2	36642260	36642410	chr2.36642335	3.35659	0.002	0	0	1
chr2	32340780	32340930	chr2.32340855	3.83761	0.001	0	0	1
chr2	28482850	28483000	chr2.28482925	3.77124	0.002	0	1	1
chr2	27262250	27262400	chr2.27262325	7.35316	0.001	0	0	1
chr2	26085370	26085520	chr2.26085445	4.6	0.001	0	1	1
chr2	25371430	25371580	chr2.25371505	2.9824	0.056	0	1	1
chr2	242556990	242557140	chr2.242557065	5.24631	0.001	0	0	1
chr2	241200030	241200180	chr2.241200105	4.94975	0.001	0	0	1
chr2	241168250	241168400	chr2.241168325	6.48745	0.001	0	0	1
chr2	241022220	241022370	chr2.241022295	8.48838	0.001	0	0	1
chr2	239067740	239067890	chr2.239067815	3.20714	0.014	0	1	1
chr2	238103080	238103230	chr2.238103155	3.02366	0.056	0	0	1
chr2	237775520	237775670	chr2.237775595	4.90189	0.001	0	1	1
chr2	234865380	234865530	chr2.234865455	6.22254	0.001	0	0	1
chr2	234547970	234548120	chr2.234548045	3.15296	0.026	0	0	1
chr2	232118510	232118660	chr2.232118585	10.3508	0.001	1	1	1
chr2	231233660	231233810	chr2.231233735	3.8	0.001	0	1	1
chr2	231216600	231216750	chr2.231216675	7	0.001	0	0	1
chr2	23027130	23027280	chr2.23027205	4.3589	0.001	0	1	1
chr2	23024270	23024420	chr2.23024345	3.35659	0.002	0	0	1
chr2	228391830	228391980	chr2.228391905	8.5105	0.001	0	1	1
chr2	228391200	228391350	chr2.228391275	3.13049	0.026	0	1	1
chr2	228076500	228076650	chr2.228076575	3.15682	0.026	0	0	1
chr2	227980780	227980930	chr2.227980855	7.72293	0.001	0	0	1
chr2	224784880	224785030	chr2.224784955	5.42517	0.001	1	1	1
chr2	224783760	224783910	chr2.224783835	3.02366	0.056	0	0	1
chr2	218954970	218955120	chr2.218955045	6.03023	0.001	0	1	1
chr2	218619330	218619480	chr2.218619405	3.57771	0.002	0	0	1
chr2	217637310	217637460	chr2.217637385	5.14496	0.001	0	1	1
chr2	217430220	217430370	chr2.217430295	3	0.056	0	0	1
chr2	217428710	217428860	chr2.217428785	4.08248	0.001	0	1	1
chr2	210072200	210072350	chr2.210072275	4.69042	0.001	0	0	1
chr2	207884500	207884650	chr2.207884575	9.13121	0.001	0	0	1
chr2	207812170	207812320	chr2.207812245	3.31663	0.008	0	1	1
chr2	20658900	20659050	chr2.20658975	3.57771	0.002	0	0	1
chr2	20656870	20657020	chr2.20656945	12.5708	0.001	0	0	1
chr2	204481410	204481560	chr2.204481485	5.11208	0.001	0	0	1
chr2	204384620	204384770	chr2.204384695	4.21776	0.001	0	1	1
chr2	201321730	201321880	chr2.201321805	5.20855	0.001	0	0	1
chr2	199802080	199802230	chr2.199802155	3.83761	0.001	0	0	1
chr2	196813310	196813460	chr2.196813385	3.87298	0.001	0	1	1
chr2	196733200	196733350	chr2.196733275	5.74456	0.001	0	1	1
chr2	196082630	196082780	chr2.196082705	4.47214	0.001	0	0	1
chr2	193845100	193845250	chr2.193845175	4.31456	0.001	0	0	1
chr2	192138780	192138930	chr2.192138855	3.15296	0.026	0	0	1
chr2	177760600	177760750	chr2.177760675	3.54474	0.002	0	0	1
chr2	175183660	175183810	chr2.175183735	4.42635	0.001	0	0	1
chr2	173723160	173723310	chr2.173723235	3.20714	0.014	0	1	1
chr2	173535950	173536100	chr2.173536025	3.05085	0.026	0	0	1
chr2	163913930	163914080	chr2.163914005	5.23996	0.001	0	1	1
chr2	161725730	161725880	chr2.161725805	3.57771	0.002	0	1	1
chr2	151246400	151246550	chr2.151246475	4.08248	0.001	0	0	1
chr2	151151700	151151850	chr2.151151775	5.77843	0.001	0	0	1
chr2	150769270	150769420	chr2.150769345	3.63803	0.002	0	0	1
chr2	148106340	148106490	chr2.148106415	3.13049	0.026	0	1	1
chr2	145178090	145178240	chr2.145178165	3.35659	0.002	1	1	1
chr2	144888680	144888830	chr2.144888755	4.6	0.001	0	1	1
chr2	144852020	144852170	chr2.144852095	5	0.001	0	1	1
chr2	144830410	144830560	chr2.144830485	5	0.001	0	0	1
chr2	138443520	138443670	chr2.138443595	3.99188	0.001	0	0	1
chr2	136612140	136612290	chr2.136612215	3.20714	0.014	0	0	1
chr2	129209010	129209160	chr2.129209085	8.12404	0.001	0	0	1
chr2	127982830	127982980	chr2.127982905	3.5	0.002	0	0	1
chr2	12795740	12795890	chr2.12795815	6.17213	0.001	0	0	1
chr2	127132010	127132160	chr2.127132085	5.82435	0.001	0	0	1
chr2	12645640	12645790	chr2.12645715	3.20714	0.014	0	0	1
chr2	114363650	114363800	chr2.114363725	3.20714	0.014	0	0	1
chr2	11402980	11403130	chr2.11403055	4.14381	0.001	1	1	1
chr2	113601570	113601720	chr2.113601645	3.15296	0.026	0	1	1
chr2	113578380	113578530	chr2.113578455	5.4272	0.001	0	1	1
chr2	113105150	113105300	chr2.113105225	5.70829	0.001	0	0	1
chr2	112484840	112484990	chr2.112484915	5.20855	0.001	0	0	1
chr2	109752850	109753000	chr2.109752925	5.48796	0.001	0	0	1
chr2	108620390	108620540	chr2.108620465	2.88675	0.056	0	1	1
chr2	101955930	101956080	chr2.101956005	2.88675	0.056	0	0	1
chr2	10178220	10178370	chr2.10178295	3	0.056	0	0	1
chr2	101500080	101500230	chr2.101500155	5.04825	0.001	0	0	1
chr2	101311410	101311560	chr2.101311485	6.08276	0.001	0	0	1
chr2	101156860	101157010	chr2.101156935	4.02492	0.001	0	0	1
chr19	8540130	8540280	chr19.8540205	3.02366	0.056	0	1	1
chr19	8471170	8471320	chr19.8471245	6.86137	0.001	0	0	1
chr19	8338320	8338470	chr19.8338395	11.092	0.001	1	1	1
chr19	8326670	8326820	chr19.8326745	4.02492	0.001	0	0	1
chr19	7516950	7517100	chr19.7517025	4.26401	0.001	0	0	1
chr19	7515590	7515740	chr19.7515665	6.50538	0.001	0	1	1
chr19	6590520	6590670	chr19.6590595	3	0.056	0	0	1
chr19	6013310	6013460	chr19.6013385	7.62001	0.001	0	0	1
chr19	6008450	6008600	chr19.6008525	4.80196	0.001	0	0	1
chr19	55532160	55532310	chr19.55532235	3.57771	0.002	0	1	1
chr19	55092100	55092250	chr19.55092175	3.57771	0.002	0	1	1
chr19	54809360	54809510	chr19.54809435	3.90007	0.001	0	0	1
chr19	54710940	54711090	chr19.54711015	7.56612	0.001	0	0	1
chr19	52510510	52510660	chr19.52510585	3.15296	0.026	0	1	1
chr19	51725110	51725260	chr19.51725185	6.27381	0.001	0	0	1
chr19	50711050	50711200	chr19.50711125	7.0763	0.001	0	0	1
chr19	50710420	50710570	chr19.50710495	3.77964	0.002	0	1	1
chr19	50106460	50106610	chr19.50106535	8.24958	0.001	0	0	1
chr19	48756790	48756940	chr19.48756865	6.17213	0.001	0	1	1
chr19	4821270	4821420	chr19.4821345	5.48796	0.001	0	0	1
chr19	47397570	47397720	chr19.47397645	4.35194	0.001	0	1	1
chr19	47388050	47388200	chr19.47388125	4.86664	0.001	0	1	1
chr19	46814000	46814150	chr19.46814075	6.53197	0.001	0	0	1
chr19	45659540	45659690	chr19.45659615	8.33333	0.001	0	0	1
chr19	4456020	4456170	chr19.4456095	8.12755	0.001	0	0	1
chr19	43833730	43833880	chr19.43833805	3.26893	0.008	0	1	1
chr19	38461320	38461470	chr19.38461395	7.59264	0.001	0	1	1
chr19	2580790	2580940	chr19.2580865	5.48796	0.001	0	0	1
chr19	2120190	2120340	chr19.2120265	7.87786	0.001	0	1	1
chr19	2119390	2119540	chr19.2119465	5.33333	0.001	0	0	1
chr19	17748000	17748150	chr19.17748075	7.00539	0.001	0	1	1
chr19	17084710	17084860	chr19.17084785	4.14614	0.001	0	0	1
chr19	17082090	17082240	chr19.17082165	5.55492	0.001	0	0	1
chr19	16858500	16858650	chr19.16858575	4.26401	0.001	0	0	1
chr19	16774310	16774460	chr19.16774385	6.48074	0.001	0	0	1
chr19	11540170	11540320	chr19.11540245	4.64238	0.001	0	1	1
chr19	1019190	1019340	chr19.1019265	3.63803	0.002	0	1	1
chr18	72906600	72906750	chr18.72906675	2.84019	0.056	0	0	1
chr18	72896290	72896440	chr18.72896365	6.45595	0.001	0	0	1
chr18	59090100	59090250	chr18.59090175	3.87298	0.001	0	0	1
chr18	52469390	52469540	chr18.52469465	3.15296	0.026	0	1	1
chr18	51657730	51657880	chr18.51657805	5.3033	0.001	0	1	1
chr18	453900	454050	chr18.453975	3.63803	0.002	0	0	1
chr18	44570600	44570750	chr18.44570675	5.83997	0.001	0	1	1
chr18	32958580	32958730	chr18.32958655	4.2	0.001	0	0	1
chr18	2506470	2506620	chr18.2506545	3.15296	0.026	0	0	1
chr18	18141640	18141790	chr18.18141715	6.09078	0.001	0	0	1
chr17	9994210	9994360	chr17.9994285	3.63803	0.002	0	0	1
chr17	7900390	7900540	chr17.7900465	3.05085	0.026	0	0	1
chr17	78155240	78155390	chr17.78155315	5.37587	0.001	0	1	1
chr17	76686480	76686630	chr17.76686555	4.27099	0.001	0	0	1
chr17	75617870	75618020	chr17.75617945	3.15296	0.026	0	0	1
chr17	74099820	74099970	chr17.74099895	4.14614	0.001	0	0	1
chr17	72953180	72953330	chr17.72953255	5.15373	0.001	0	0	1
chr17	72917540	72917690	chr17.72917615	7.16039	0.001	0	0	1
chr17	72897500	72897650	chr17.72897575	5.48796	0.001	0	0	1
chr17	72793490	72793640	chr17.72793565	7.98812	0.001	0	1	1
chr17	70736170	70736320	chr17.70736245	3.92232	0.001	0	0	1
chr17	7064290	7064440	chr17.7064365	6.55744	0.001	0	1	1
chr17	70287990	70288140	chr17.70288065	3.8	0.001	1	0	1
chr17	70020490	70020640	chr17.70020565	3.57771	0.002	0	0	1
chr17	69986580	69986730	chr17.69986655	5.11208	0.001	1	0	1
chr17	69241390	69241540	chr17.69241465	3.4641	0.002	0	0	1
chr17	68799220	68799370	chr17.68799295	5.3033	0.001	0	1	1
chr17	6419380	6419530	chr17.6419455	2.88675	0.056	0	0	1
chr17	62828600	62828750	chr17.62828675	3.63803	0.002	0	0	1
chr17	61864830	61864980	chr17.61864905	7.18133	0.001	0	0	1
chr17	59812140	59812290	chr17.59812215	6.71429	0.001	0	1	1
chr17	59786820	59786970	chr17.59786895	3.44124	0.002	0	0	1
chr17	59775510	59775660	chr17.59775585	4.14614	0.001	1	1	1
chr17	59763220	59763370	chr17.59763295	3.83761	0.001	0	1	1
chr17	59757740	59757890	chr17.59757815	5.79321	0.001	0	1	1
chr17	54857840	54857990	chr17.54857915	4.49073	0.001	0	1	1
chr17	50866180	50866330	chr17.50866255	2.88675	0.056	0	1	1
chr17	46094230	46094380	chr17.46094305	6.33174	0.001	0	1	1
chr17	3980870	3981020	chr17.3980945	3	0.056	0	0	1
chr17	39201370	39201520	chr17.39201445	4.08248	0.001	0	0	1
chr17	37541230	37541380	chr17.37541305	4.64238	0.001	0	1	1
chr17	3648800	3648950	chr17.3648875	6.48745	0.001	0	1	1
chr17	35743870	35744020	chr17.35743945	5.81378	0.001	0	1	1
chr17	35734080	35734230	chr17.35734155	4.53557	0.001	1	1	1
chr17	35511140	35511290	chr17.35511215	3.77124	0.002	0	1	1
chr17	34310810	34310960	chr17.34310885	6.78822	0.001	0	0	1
chr17	34308590	34308740	chr17.34308665	11.5338	0.001	0	1	1
chr17	34281330	34281480	chr17.34281405	4.42635	0.001	0	1	1
chr17	31441790	31441940	chr17.31441865	3.16228	0.026	0	1	1
chr17	27888020	27888170	chr17.27888095	4.79583	0.001	0	1	1
chr17	27075200	27075350	chr17.27075275	4.47214	0.001	0	1	1
chr17	26802760	26802910	chr17.26802835	5.56776	0.001	0	0	1
chr17	24506580	24506730	chr17.24506655	6.17213	0.001	1	1	1
chr17	22568200	22568350	chr17.22568275	3.44124	0.002	0	0	1
chr17	2255360	2255510	chr17.2255435	3.05085	0.026	0	0	1
chr17	19242410	19242560	chr17.19242485	5.2915	0.001	0	0	1
chr17	1437320	1437470	chr17.1437395	4.94975	0.001	0	1	1
chr17	14197340	14197490	chr17.14197415	5	0.001	0	0	1
chr16	88648140	88648290	chr16.88648215	2.9824	0.056	0	0	1
chr16	87910180	87910330	chr16.87910255	4.64238	0.001	0	0	1
chr16	86371880	86372030	chr16.86371955	5.19615	0.001	0	0	1
chr16	86173090	86173240	chr16.86173165	5.19615	0.001	0	0	1
chr16	85908030	85908180	chr16.85908105	8.07584	0.001	0	0	1
chr16	85255690	85255840	chr16.85255765	5.3033	0.001	0	1	1
chr16	83646730	83646880	chr16.83646805	3.35659	0.002	0	0	1
chr16	77755180	77755330	chr16.77755255	3.87298	0.001	0	0	1
chr16	77598200	77598350	chr16.77598275	4.6829	0.001	0	0	1
chr16	73040670	73040820	chr16.73040745	5.48796	0.001	0	0	1
chr16	69338140	69338290	chr16.69338215	5.9604	0.001	0	0	1
chr16	69022300	69022450	chr16.69022375	2.88675	0.056	0	0	1
chr16	66849700	66849850	chr16.66849775	4.91354	0.001	0	0	1
chr16	66838860	66839010	chr16.66838935	3.8996	0.001	1	1	1
chr16	66078300	66078450	chr16.66078375	6.33174	0.001	0	0	1
chr16	65116330	65116480	chr16.65116405	4.49073	0.001	0	0	1
chr16	57658770	57658920	chr16.57658845	3.4	0.002	0	0	1
chr16	56382740	56382890	chr16.56382815	7.00539	0.001	0	1	1
chr16	55503320	55503470	chr16.55503395	4.02492	0.001	0	0	1
chr16	53341770	53341920	chr16.53341845	4.45896	0.001	0	0	1
chr16	51691030	51691180	chr16.51691105	4.86664	0.001	0	1	1
chr16	49203080	49203230	chr16.49203155	3.26599	0.008	0	0	1
chr16	47026460	47026610	chr16.47026535	3.02366	0.056	0	1	1
chr16	47001550	47001700	chr16.47001625	7.95144	0.001	0	1	1
chr16	30971090	30971240	chr16.30971165	6.22254	0.001	0	0	1
chr16	30391490	30391640	chr16.30391565	5.51553	0.001	0	1	1
chr16	30377720	30377870	chr16.30377795	6.45595	0.001	0	1	1
chr16	29603640	29603790	chr16.29603715	4.14614	0.001	0	0	1
chr16	27648460	27648610	chr16.27648535	5.57802	0.001	0	0	1
chr16	27237880	27238030	chr16.27237955	3.44124	0.002	0	0	1
chr16	27159930	27160080	chr16.27160005	4.02492	0.001	0	1	1
chr16	25053270	25053420	chr16.25053345	3	0.056	0	0	1
chr16	17303110	17303260	chr16.17303185	3.83761	0.001	0	0	1
chr16	17174880	17175030	chr16.17174955	6.94879	0.001	0	0	1
chr16	13958820	13958970	chr16.13958895	8.95443	0.001	0	1	1
chr16	10917290	10917440	chr16.10917365	3.7097	0.002	0	0	1
chr15	94617970	94618120	chr15.94618045	3.57771	0.002	0	0	1
chr15	91643290	91643440	chr15.91643365	4.49073	0.001	0	1	1
chr15	91148260	91148410	chr15.91148335	2.88675	0.056	0	0	1
chr15	88609010	88609160	chr15.88609085	6.83221	0.001	0	1	1
chr15	88169790	88169940	chr15.88169865	3.5	0.002	0	0	1
chr15	87420050	87420200	chr15.87420125	3.41121	0.002	0	0	1
chr15	83923480	83923630	chr15.83923555	3.29983	0.008	0	1	1
chr15	83069330	83069480	chr15.83069405	2.98481	0.056	0	1	1
chr15	78856440	78856590	chr15.78856515	5.48796	0.001	0	0	1
chr15	73063360	73063510	chr15.73063435	6.80414	0.001	0	0	1
chr15	72879580	72879730	chr15.72879655	8.46969	0.001	0	1	1
chr15	72275890	72276040	chr15.72275965	4.02492	0.001	0	1	1
chr15	70862340	70862490	chr15.70862415	3	0.056	0	0	1
chr15	69841190	69841340	chr15.69841265	4.80196	0.001	0	0	1
chr15	68387730	68387880	chr15.68387805	6.35085	0.001	0	1	1
chr15	68346250	68346400	chr15.68346325	15.9706	0.001	0	1	1
chr15	68343650	68343800	chr15.68343725	3.5	0.002	0	1	1
chr15	68239760	68239910	chr15.68239835	3.20714	0.014	0	0	1
chr15	67686560	67686710	chr15.67686635	2.88675	0.056	0	1	1
chr15	67385010	67385160	chr15.67385085	4.42635	0.001	0	1	1
chr15	65122030	65122180	chr15.65122105	3.63803	0.002	0	1	1
chr15	63488460	63488610	chr15.63488535	4.58258	0.001	0	0	1
chr15	62976680	62976830	chr15.62976755	4.08248	0.001	0	0	1
chr15	62961620	62961770	chr15.62961695	3.96177	0.001	0	0	1
chr15	62916920	62917070	chr15.62916995	3.74166	0.002	0	0	1
chr15	62019030	62019180	chr15.62019105	3.31663	0.008	0	1	1
chr15	61326350	61326500	chr15.61326425	3.20714	0.014	0	0	1
chr15	57311840	57311990	chr15.57311915	2.88675	0.056	0	0	1
chr15	56663090	56663240	chr15.56663165	3.15296	0.026	0	1	1
chr15	56534000	56534150	chr15.56534075	3.77964	0.002	0	1	1
chr15	56411810	56411960	chr15.56411885	4.27099	0.001	0	1	1
chr15	56226310	56226460	chr15.56226385	5.92474	0.001	0	0	1
chr15	50517710	50517860	chr15.50517785	5.09902	0.001	0	0	1
chr15	50219150	50219300	chr15.50219225	5.39641	0.001	0	0	1
chr15	50217430	50217580	chr15.50217505	4.90189	0.001	0	0	1
chr15	49332980	49333130	chr15.49333055	5.09902	0.001	0	0	1
chr15	48214230	48214380	chr15.48214305	3.20714	0.014	0	0	1
chr15	47700250	47700400	chr15.47700325	7.07107	0.001	0	1	1
chr15	40482110	40482260	chr15.40482185	4.01663	0.001	0	0	1
chr15	39996170	39996320	chr15.39996245	2.84019	0.056	0	1	1
chr15	38823820	38823970	chr15.38823895	4.64238	0.001	0	1	1
chr15	38459410	38459560	chr15.38459485	3.77124	0.002	0	0	1
chr15	38127300	38127450	chr15.38127375	3.02366	0.056	0	1	1
chr15	37506790	37506940	chr15.37506865	4.02492	0.001	0	1	1
chr15	37207860	37208010	chr15.37207935	5.55492	0.001	0	1	1
chr15	36210300	36210450	chr15.36210375	4.3788	0.001	0	1	1
chr15	36209190	36209340	chr15.36209265	6.82794	0.001	0	1	1
chr15	34837070	34837220	chr15.34837145	2.88675	0.056	0	0	1
chr15	34507930	34508080	chr15.34508005	5.92474	0.001	0	0	1
chr15	32413620	32413770	chr15.32413695	3.90007	0.001	0	0	1
chr15	19992690	19992840	chr15.19992765	3.29983	0.008	0	0	1
chr15	19254460	19254610	chr15.19254535	3	0.056	0	0	1
chr14	99609140	99609290	chr14.99609215	3.26599	0.008	0	0	1
chr14	99604580	99604730	chr14.99604655	7.41042	0.001	1	0	1
chr14	93930830	93930980	chr14.93930905	3.35659	0.002	0	0	1
chr14	92543560	92543710	chr14.92543635	4.64238	0.001	0	0	1
chr14	90914320	90914470	chr14.90914395	6.06218	0.001	0	0	1
chr14	89217090	89217240	chr14.89217165	4.02492	0.001	0	1	1
chr14	88536760	88536910	chr14.88536835	8.81409	0.001	0	1	1
chr14	87665000	87665150	chr14.87665075	6.35085	0.001	0	0	1
chr14	87581990	87582140	chr14.87582065	4.3788	0.001	0	0	1
chr14	81055650	81055800	chr14.81055725	3.02366	0.056	0	1	1
chr14	80839480	80839630	chr14.80839555	9.4	0.001	1	1	1
chr14	76441090	76441240	chr14.76441165	4.42635	0.001	0	0	1
chr14	75683160	75683310	chr14.75683235	7.14652	0.001	0	0	1
chr14	75033510	75033660	chr14.75033585	3	0.056	0	1	1
chr14	74838340	74838490	chr14.74838415	9.41357	0.001	0	1	1
chr14	74811460	74811610	chr14.74811535	3.13049	0.026	0	1	1
chr14	74793820	74793970	chr14.74793895	3.31663	0.008	0	1	1
chr14	74760400	74760550	chr14.74760475	3.8996	0.001	0	0	1
chr14	74476600	74476750	chr14.74476675	6.71317	0.001	0	1	1
chr14	74154830	74154980	chr14.74154905	7.14143	0.001	0	0	1
chr14	73322390	73322540	chr14.73322465	2.84019	0.056	0	1	1
chr14	73321920	73322070	chr14.73321995	4.79583	0.001	0	1	1
chr14	73301580	73301730	chr14.73301655	2.88675	0.056	0	0	1
chr14	69229750	69229900	chr14.69229825	5.6921	0.001	0	1	1
chr14	68965170	68965320	chr14.68965245	4.26401	0.001	0	0	1
chr14	68854280	68854430	chr14.68854355	5.14496	0.001	0	0	1
chr14	68853700	68853850	chr14.68853775	3.65655	0.002	0	0	1
chr14	68278480	68278630	chr14.68278555	5.11208	0.001	0	1	1
chr14	68231890	68232040	chr14.68231965	2.88675	0.056	0	1	1
chr14	68112550	68112700	chr14.68112625	2.84019	0.056	0	0	1
chr14	67804840	67804990	chr14.67804915	3.92232	0.001	0	1	1
chr14	66960040	66960190	chr14.66960115	3.16228	0.026	0	0	1
chr14	61062040	61062190	chr14.61062115	2.83683	0.056	0	1	1
chr14	50069600	50069750	chr14.50069675	4.08248	0.001	0	0	1
chr14	49576990	49577140	chr14.49577065	4.84934	0.001	0	1	1
chr14	34824510	34824660	chr14.34824585	5.38516	0.001	0	1	1
chr14	30768820	30768970	chr14.30768895	8.00368	0.001	1	1	1
chr14	23370800	23370950	chr14.23370875	3.35659	0.002	0	0	1
chr14	22700380	22700530	chr14.22700455	4.64238	0.001	1	1	1
chr14	22390520	22390670	chr14.22390595	3.63803	0.002	0	1	1
chr14	22354460	22354610	chr14.22354535	4.24264	0.001	0	1	1
chr14	22056250	22056400	chr14.22056325	4.2	0.001	0	0	1
chr14	104562420	104562570	chr14.104562495	3.02366	0.056	0	0	1
chr14	103338570	103338720	chr14.103338645	3.35659	0.002	0	0	1
chr14	103337620	103337770	chr14.103337695	3.26599	0.008	0	0	1
chr13	97926780	97926930	chr13.97926855	4.7001	0.001	0	0	1
chr13	79769270	79769420	chr13.79769345	3.12772	0.026	0	1	1
chr13	76463600	76463750	chr13.76463675	3.74166	0.002	0	0	1
chr13	75013680	75013830	chr13.75013755	5.19109	0.001	0	0	1
chr13	52186120	52186270	chr13.52186195	3.57771	0.002	0	0	1
chr13	50150770	50150920	chr13.50150845	3	0.056	0	1	1
chr13	48008950	48009100	chr13.48009025	4.02492	0.001	0	0	1
chr13	46078490	46078640	chr13.46078565	3.60555	0.002	0	0	1
chr13	45643000	45643150	chr13.45643075	4.79583	0.001	0	0	1
chr13	44389810	44389960	chr13.44389885	5.01377	0.001	0	0	1
chr13	43836760	43836910	chr13.43836835	4.3788	0.001	0	1	1
chr13	43604960	43605110	chr13.43605035	4.53557	0.001	0	1	1
chr13	39874650	39874800	chr13.39874725	6.40312	0.001	0	1	1
chr13	30185310	30185460	chr13.30185385	8.83452	0.001	0	1	1
chr13	30169810	30169960	chr13.30169885	5.47723	0.001	0	1	1
chr13	113912660	113912810	chr13.113912735	3.77124	0.002	0	1	1
chr13	113898910	113899060	chr13.113898985	6.42857	0.001	0	0	1
chr13	113845960	113846110	chr13.113846035	5.38516	0.001	0	0	1
chr13	110628270	110628420	chr13.110628345	2.88675	0.056	0	0	1
chr13	109986760	109986910	chr13.109986835	2.88675	0.056	1	0	1
chr13	105827280	105827430	chr13.105827355	6.69498	0.001	0	0	1
chr13	105370820	105370970	chr13.105370895	3.26599	0.008	0	1	1
chr13	105369560	105369710	chr13.105369635	4.5422	0.001	0	1	1
chr12	95094860	95095010	chr12.95094935	5.09637	0.001	0	0	1
chr12	93562580	93562730	chr12.93562655	5	0.001	0	0	1
chr12	91457230	91457380	chr12.91457305	6.80414	0.001	1	1	1
chr12	90989090	90989240	chr12.90989165	4.2	0.001	0	1	1
chr12	89308990	89309140	chr12.89309065	4.3589	0.001	0	0	1
chr12	89171750	89171900	chr12.89171825	2.84019	0.056	0	1	1
chr12	88262610	88262760	chr12.88262685	3.77124	0.002	1	1	1
chr12	88080830	88080980	chr12.88080905	4.89898	0.001	0	1	1
chr12	75978480	75978630	chr12.75978555	3.63803	0.002	0	0	1
chr12	74658110	74658260	chr12.74658185	8.19529	0.001	1	1	1
chr12	74654480	74654630	chr12.74654555	5.11208	0.001	0	0	1
chr12	64240300	64240450	chr12.64240375	3	0.056	0	0	1
chr12	61466000	61466150	chr12.61466075	3.27327	0.008	0	0	1
chr12	55245710	55245860	chr12.55245785	2.88675	0.056	0	1	1
chr12	54527200	54527350	chr12.54527275	5.3033	0.001	0	1	1
chr12	54523030	54523180	chr12.54523105	4.80196	0.001	0	1	1
chr12	52046030	52046180	chr12.52046105	4.49073	0.001	0	1	1
chr12	51899510	51899660	chr12.51899585	4.49073	0.001	0	0	1
chr12	51896440	51896590	chr12.51896515	8.0912	0.001	0	0	1
chr12	50878070	50878220	chr12.50878145	4.49073	0.001	0	0	1
chr12	45870370	45870520	chr12.45870445	4.94975	0.001	0	0	1
chr12	45394880	45395030	chr12.45394955	4.26401	0.001	0	0	1
chr12	31951040	31951190	chr12.31951115	3.87298	0.001	0	0	1
chr12	29286560	29286710	chr12.29286635	4.15761	0.001	0	0	1
chr12	27594040	27594190	chr12.27594115	3.15296	0.026	0	0	1
chr12	26385040	26385190	chr12.26385115	3.8996	0.001	0	1	1
chr12	26378900	26379050	chr12.26378975	3.15296	0.026	0	1	1
chr12	25873550	25873700	chr12.25873625	4.35194	0.001	0	0	1
chr12	25860940	25861090	chr12.25861015	3.60555	0.002	0	0	1
chr12	2274330	2274480	chr12.2274405	3.5	0.002	0	0	1
chr12	162120	162270	chr12.162195	4.47214	0.001	0	0	1
chr12	123731980	123732130	chr12.123732055	8.77757	0.001	0	0	1
chr12	123297260	123297410	chr12.123297335	3.5	0.002	0	0	1
chr12	120914480	120914630	chr12.120914555	4.35194	0.001	0	1	1
chr12	120373140	120373290	chr12.120373215	4.91354	0.001	0	0	1
chr12	11928950	11929100	chr12.11929025	3.57771	0.002	0	0	1
chr12	119152830	119152980	chr12.119152905	3.63803	0.002	0	1	1
chr12	11900260	11900410	chr12.11900335	3	0.056	0	0	1
chr12	110138710	110138860	chr12.110138785	6.90001	0.001	0	0	1
chr12	108383400	108383550	chr12.108383475	2.83683	0.056	0	0	1
chr12	107231820	107231970	chr12.107231895	3.63803	0.002	0	1	1
chr12	103598380	103598530	chr12.103598455	3.15296	0.026	0	0	1
chr12	103589790	103589940	chr12.103589865	3.4	0.002	0	0	1
chr11	95528900	95529050	chr11.95528975	3.77124	0.002	0	1	1
chr11	92910820	92910970	chr11.92910895	7.80014	0.001	0	0	1
chr11	8683330	8683480	chr11.8683405	3.77124	0.002	0	0	1
chr11	86032980	86033130	chr11.86033055	3	0.056	0	0	1
chr11	85458670	85458820	chr11.85458745	4.2	0.001	0	1	1
chr11	82827300	82827450	chr11.82827375	3.96177	0.001	0	0	1
chr11	78701720	78701870	chr11.78701795	3.63803	0.002	0	0	1
chr11	78195080	78195230	chr11.78195155	4.91354	0.001	0	0	1
chr11	77094300	77094450	chr11.77094375	3.87298	0.001	0	1	1
chr11	75162360	75162510	chr11.75162435	3	0.056	0	0	1
chr11	75160400	75160550	chr11.75160475	4.31456	0.001	0	0	1
chr11	74735950	74736100	chr11.74736025	4.38178	0.001	0	1	1
chr11	74584140	74584290	chr11.74584215	9.03658	0.001	0	0	1
chr11	73969980	73970130	chr11.73970055	4.69042	0.001	0	0	1
chr11	73407220	73407370	chr11.73407295	6.48745	0.001	0	1	1
chr11	71793910	71794060	chr11.71793985	3.92232	0.001	0	1	1
chr11	71738860	71739010	chr11.71738935	2.88675	0.056	0	0	1
chr11	68070750	68070900	chr11.68070825	3.13049	0.026	0	0	1
chr11	66881440	66881590	chr11.66881515	8.32534	0.001	0	1	1
chr11	66878700	66878850	chr11.66878775	6.41427	0.001	0	1	1
chr11	66494910	66495060	chr11.66494985	3.16228	0.026	0	0	1
chr11	66491910	66492060	chr11.66491985	3.90007	0.001	0	0	1
chr11	66370990	66371140	chr11.66371065	4.70679	0.001	0	0	1
chr11	6613500	6613650	chr11.6613575	4.08248	0.001	0	1	1
chr11	64945300	64945450	chr11.64945375	7.75	0.001	0	0	1
chr11	64379140	64379290	chr11.64379215	4.26401	0.001	1	1	1
chr11	63830160	63830310	chr11.63830235	3.77124	0.002	1	1	1
chr11	6356220	6356370	chr11.6356295	4.22577	0.001	0	0	1
chr11	61549570	61549720	chr11.61549645	5.3033	0.001	0	1	1
chr11	61487210	61487360	chr11.61487285	3.8	0.001	0	0	1
chr11	60550510	60550660	chr11.60550585	6.00833	0.001	0	1	1
chr11	58714130	58714280	chr11.58714205	4.02492	0.001	0	0	1
chr11	50103030	50103180	chr11.50103105	3.16228	0.026	0	1	1
chr11	48010170	48010320	chr11.48010245	7.86328	0.001	0	0	1
chr11	47233100	47233250	chr11.47233175	4.69042	0.001	1	1	1
chr11	46315080	46315230	chr11.46315155	4.90189	0.001	0	0	1
chr11	44553460	44553610	chr11.44553535	4.02492	0.001	0	1	1
chr11	4044940	4045090	chr11.4045015	3.92232	0.001	0	1	1
chr11	3839700	3839850	chr11.3839775	4.24264	0.001	0	1	1
chr11	34487720	34487870	chr11.34487795	6.55744	0.001	0	0	1
chr11	34417420	34417570	chr11.34417495	6.63963	0.001	0	1	1
chr11	34287520	34287670	chr11.34287595	4.2	0.001	0	0	1
chr11	33872010	33872160	chr11.33872085	3.87298	0.001	1	1	1
chr11	3155870	3156020	chr11.3155945	3.05085	0.026	0	0	1
chr11	23667040	23667190	chr11.23667115	3.13049	0.026	0	0	1
chr11	2358920	2359070	chr11.2358995	5.14496	0.001	0	0	1
chr11	1760880	1761030	chr11.1760955	4.2	0.001	0	0	1
chr11	1759810	1759960	chr11.1759885	7.18942	0.001	1	0	1
chr11	14249370	14249520	chr11.14249445	3.83761	0.001	0	0	1
chr11	133184040	133184190	chr11.133184115	3.31663	0.008	0	0	1
chr11	13276270	13276420	chr11.13276345	3.13049	0.026	0	1	1
chr11	129958210	129958360	chr11.129958285	3.8996	0.001	0	0	1
chr11	129902770	129902920	chr11.129902845	5.92474	0.001	0	0	1
chr11	129898880	129899030	chr11.129898955	6.11192	0.001	0	0	1
chr11	129828260	129828410	chr11.129828335	3.92232	0.001	0	0	1
chr11	129541740	129541890	chr11.129541815	4.7001	0.001	0	0	1
chr11	129522000	129522150	chr11.129522075	7.31805	0.001	0	0	1
chr11	128281450	128281600	chr11.128281525	7.50555	0.001	0	0	1
chr11	127669790	127669940	chr11.127669865	3.12772	0.026	0	0	1
chr11	124445860	124446010	chr11.124445935	7.31805	0.001	0	1	1
chr11	124101010	124101160	chr11.124101085	5.09637	0.001	0	1	1
chr11	123600800	123600950	chr11.123600875	5.48796	0.001	0	1	1
chr11	122155170	122155320	chr11.122155245	5.21749	0.001	0	0	1
chr11	120951260	120951410	chr11.120951335	6.94879	0.001	0	1	1
chr11	118743840	118743990	chr11.118743915	3.4125	0.002	0	1	1
chr11	118735830	118735980	chr11.118735905	9.96616	0.001	0	1	1
chr11	118258520	118258670	chr11.118258595	5.92474	0.001	0	0	1
chr11	115085400	115085550	chr11.115085475	4.24264	0.001	0	0	1
chr11	109349090	109349240	chr11.109349165	3.02366	0.056	0	0	1
chr11	10878410	10878560	chr11.10878485	3.57771	0.002	0	1	1
chr11	10878020	10878170	chr11.10878095	5.72872	0.001	0	1	1
chr11	106416700	106416850	chr11.106416775	6.85565	0.001	0	0	1
chr11	10482010	10482160	chr11.10482085	3.35659	0.002	0	0	1
chr10	99607830	99607980	chr10.99607905	5.75396	0.001	0	1	1
chr10	92329480	92329630	chr10.92329555	4.3788	0.001	0	0	1
chr10	90991950	90992100	chr10.90992025	4	0.001	0	0	1
chr10	84570890	84571040	chr10.84570965	5.09902	0.001	0	0	1
chr10	82201850	82202000	chr10.82201925	3.90007	0.001	0	1	1
chr10	81951430	81951580	chr10.81951505	5.42517	0.001	0	1	1
chr10	80843120	80843270	chr10.80843195	3	0.056	0	0	1
chr10	80729800	80729950	chr10.80729875	3.44124	0.002	0	0	1
chr10	79413530	79413680	chr10.79413605	3.74166	0.002	0	1	1
chr10	75395950	75396100	chr10.75396025	3.05085	0.026	0	1	1
chr10	73318610	73318760	chr10.73318685	3	0.056	0	1	1
chr10	72215060	72215210	chr10.72215135	3.5	0.002	0	1	1
chr10	7212550	7212700	chr10.7212625	3.20714	0.014	0	0	1
chr10	7128360	7128510	chr10.7128435	4.53557	0.001	0	1	1
chr10	70491280	70491430	chr10.70491355	3.31663	0.008	0	1	1
chr10	7009050	7009200	chr10.7009125	3.87298	0.001	0	0	1
chr10	61666720	61666870	chr10.61666795	3	0.056	0	0	1
chr10	5741890	5742040	chr10.5741965	3.74166	0.002	0	0	1
chr10	49485110	49485260	chr10.49485185	3.20714	0.014	0	1	1
chr10	48254250	48254400	chr10.48254325	3.90007	0.001	0	0	1
chr10	33684380	33684530	chr10.33684455	3	0.056	0	1	1
chr10	32288870	32289020	chr10.32288945	3.31663	0.008	0	0	1
chr10	26762060	26762210	chr10.26762135	4.91354	0.001	0	0	1
chr10	23067580	23067730	chr10.23067655	3.60555	0.002	0	0	1
chr10	20078500	20078650	chr10.20078575	3.31663	0.008	0	0	1
chr10	112275760	112275910	chr10.112275835	3.31663	0.008	0	1	1
chr10	112261700	112261850	chr10.112261775	2.84019	0.056	0	0	1
chr1	98562140	98562290	chr1.98562215	3.13049	0.026	0	0	1
chr1	94055680	94055830	chr1.94055755	3.7097	0.002	0	1	1
chr1	94055140	94055290	chr1.94055215	3	0.056	0	1	1
chr1	93942310	93942460	chr1.93942385	5.68874	0.001	0	1	1
chr1	9261950	9262100	chr1.9262025	6.71429	0.001	0	0	1
chr1	87012650	87012800	chr1.87012725	3	0.056	0	1	1
chr1	85527910	85528060	chr1.85527985	3.02366	0.056	0	1	1
chr1	77175150	77175300	chr1.77175225	3.77124	0.002	0	0	1
chr1	66977740	66977890	chr1.66977815	4.14614	0.001	0	1	1
chr1	66050390	66050540	chr1.66050465	4.53557	0.001	0	1	1
chr1	6489780	6489930	chr1.6489855	3.29983	0.008	0	0	1
chr1	60997650	60997800	chr1.60997725	3.90007	0.001	0	0	1
chr1	60813840	60813990	chr1.60813915	3.77171	0.002	0	0	1
chr1	6010800	6010950	chr1.6010875	7.69948	0.001	0	1	1
chr1	59381500	59381650	chr1.59381575	3.44124	0.002	0	1	1
chr1	59133810	59133960	chr1.59133885	4.02492	0.001	0	1	1
chr1	59121790	59121940	chr1.59121865	8.62662	0.001	0	1	1
chr1	53349520	53349670	chr1.53349595	6.18123	0.001	0	0	1
chr1	53329260	53329410	chr1.53329335	4.64238	0.001	0	1	1
chr1	46747100	46747250	chr1.46747175	3.35659	0.002	0	1	1
chr1	45046060	45046210	chr1.45046135	3.77964	0.002	0	1	1
chr1	44914900	44915050	chr1.44914975	3.5	0.002	0	1	1
chr1	44306890	44307040	chr1.44306965	7.18942	0.001	0	1	1
chr1	44080220	44080370	chr1.44080295	3.29983	0.008	0	0	1
chr1	43761590	43761740	chr1.43761665	8.66206	0.001	0	0	1
chr1	43583600	43583750	chr1.43583675	11.2882	0.001	0	0	1
chr1	42406600	42406750	chr1.42406675	5.8585	0.001	0	1	1
chr1	42400260	42400410	chr1.42400335	4.42719	0.001	0	0	1
chr1	42090010	42090160	chr1.42090085	12.6584	0.001	0	0	1
chr1	42049800	42049950	chr1.42049875	3.27165	0.008	0	0	1
chr1	41990440	41990590	chr1.41990515	6.04488	0.001	0	0	1
chr1	41989700	41989850	chr1.41989775	5.51487	0.001	0	1	1
chr1	41977720	41977870	chr1.41977795	3.20247	0.014	1	1	1
chr1	41908970	41909120	chr1.41909045	5.30791	0.001	0	1	1
chr1	40884770	40884920	chr1.40884845	3.89155	0.001	0	0	1
chr1	40869250	40869400	chr1.40869325	8.39081	0.001	0	0	1
chr1	40689210	40689360	chr1.40689285	4.0853	0.001	0	1	1
chr1	40297860	40298010	chr1.40297935	4	0.001	0	1	1
chr1	40055090	40055240	chr1.40055165	8.39047	0.001	0	1	1
chr1	38268420	38268570	chr1.38268495	11.4455	0.001	0	1	1
chr1	37709810	37709960	chr1.37709885	4.64238	0.001	0	1	1
chr1	36388490	36388640	chr1.36388565	4.27099	0.001	0	1	1
chr1	33672090	33672240	chr1.33672165	7.94101	0.001	0	1	1
chr1	33585290	33585440	chr1.33585365	4.69042	0.001	0	1	1
chr1	32587490	32587640	chr1.32587565	4.31456	0.001	0	1	1
chr1	32192940	32193090	chr1.32193015	6.94879	0.001	0	1	1
chr1	32037090	32037240	chr1.32037165	3.54474	0.002	0	0	1
chr1	31158530	31158680	chr1.31158605	3.7097	0.002	0	0	1
chr1	31002080	31002230	chr1.31002155	5.48796	0.001	0	1	1
chr1	28789320	28789470	chr1.28789395	6.30126	0.001	0	1	1
chr1	28063380	28063530	chr1.28063455	4.74693	0.001	1	0	1
chr1	28062350	28062500	chr1.28062425	6.90001	0.001	1	0	1
chr1	27825220	27825370	chr1.27825295	4.64238	0.001	0	1	1
chr1	27824340	27824490	chr1.27824415	10.6318	0.001	0	1	1
chr1	27817960	27818110	chr1.27818035	3.16228	0.026	0	1	1
chr1	26741840	26741990	chr1.26741915	7.56612	0.001	0	0	1
chr1	26741490	26741640	chr1.26741565	5.75396	0.001	0	1	1
chr1	26740980	26741130	chr1.26741055	3.83761	0.001	0	1	1
chr1	26517950	26518100	chr1.26518025	3.44124	0.002	0	0	1
chr1	26514540	26514690	chr1.26514615	9.0652	0.001	0	0	1
chr1	26214580	26214730	chr1.26214655	4.02492	0.001	0	0	1
chr1	26130690	26130840	chr1.26130765	8.78568	0.001	0	0	1
chr1	25903520	25903670	chr1.25903595	3.96177	0.001	0	1	1
chr1	245670100	245670250	chr1.245670175	4.13092	0.001	0	0	1
chr1	245637160	245637310	chr1.245637235	5.74115	0.001	0	0	1
chr1	245588960	245589110	chr1.245589035	3.92232	0.001	0	1	1
chr1	245192100	245192250	chr1.245192175	5.60279	0.001	0	1	1
chr1	244383180	244383330	chr1.244383255	2.85774	0.056	0	0	1
chr1	24389490	24389640	chr1.24389565	3.02366	0.056	0	0	1
chr1	243541090	243541240	chr1.243541165	2.83683	0.056	0	0	1
chr1	243284150	243284300	chr1.243284225	3.54474	0.002	0	0	1
chr1	242831920	242832070	chr1.242831995	4.64238	0.001	0	0	1
chr1	241618350	241618500	chr1.241618425	4.14381	0.001	0	1	1
chr1	241517710	241517860	chr1.241517785	3.20714	0.014	0	1	1
chr1	241497570	241497720	chr1.241497645	4.53557	0.001	0	1	1
chr1	241476880	241477030	chr1.241476955	5.11208	0.001	0	0	1
chr1	234168790	234168940	chr1.234168865	3.29983	0.008	0	1	1
chr1	234130560	234130710	chr1.234130635	4.74693	0.001	0	0	1
chr1	233181240	233181390	chr1.233181315	5.46608	0.001	0	1	1
chr1	233159830	233159980	chr1.233159905	4.7001	0.001	0	1	1
[truncated: 134 more rows]
