# Supplementary material for: PPARG Binding Landscapes in Macrophages Suggest a Genome-Wide Contribution of PU.1 to Divergent PPARG Binding in Human and Mouse
Source: PLoS One. 2012 Oct 31;7(10):e48102. doi: 10.1371/journal.pone.0048102 (PMC3485280; doi:10.1371/journal.pone.0048102)
Supplement: Table S3 — Putative PPARg target genes. For each binding sites the nearest gene within 100 kb is listed. Initial identification is based on the distance to the gene body, the distance to the TSS of the gene is then calculated. Shown are PPARG/RXR binding sites within 100 kb of the TSS of a RefGene. (XLSX) [file pone.0048102.s008.xlsx]

## Sheet: PPARG targets (binding)
BindingID	GeneID.Symbol	Chromosome	Strand	Start	Stop	Rel. pos to gene	dist. to TSS
chr7.2721625	NM_133463.AMZ1	chr7	+	2685688	2721595	3'	35937
chr1.159283215	NM_001025598.ARHGAP30	chr1	-	159283355	159306384	3'	23169
chr16.25097255	NM_001032391.LCMT1	chr16	+	25030547	25097052	3'	66708
chr2.47600965	NM_022055.KCNK12	chr2	-	47601418	47650974	3'	50009
chr1.154935575	NM_001878.CRABP2	chr1	-	154936029	154941999	3'	6424
chr10.112261775	NM_004419.DUSP5	chr10	+	112247614	112261292	3'	14161
chr11.66371065	NM_001032279.RCE1	chr11	+	66367458	66370579	3'	3607
chr12.26378975	NM_002223.ITPR2	chr12	-	26379551	26877398	3'	498423
chr8.9794405	NR_024281.LOC157627	chr8	-	9794983	9798249	3'	3844
chr1.42400335	NM_033553.GUCA2A	chr1	-	42400948	42402982	3'	2647
chr6.169357055	NM_003247.THBS2	chr6	-	169357799	169396062	3'	39007
chr2.228391275	NM_001130046.CCL20	chr2	+	228386801	228390524	3'	4474
chr8.82514185	NM_002677.PMP2	chr8	-	82515118	82522274	3'	8089
chr9.93210155	NM_005384.NFIL3	chr9	-	93211147	93225965	3'	15810
chr7.5241125	NM_001033518.WIPI2	chr7	+	5196360	5240012	3'	44765
chr19.54216775	NM_000737.CGB	chr19	-	54217938	54219405	3'	2630
chr2.241168015	NM_018226.RNPEPL1	chr2	+	241156776	241166816	3'	11239
chr10.105221345	NM_001129742.CALHM3	chr10	-	105222550	105228987	3'	7642
chr14.74819895	NM_005252.FOS	chr14	+	74815283	74818665	3'	4612
chr1.108991185	NM_001102592.C1orf59	chr1	-	108992432	109005267	3'	14082
chr1.158186595	NM_033438.SLAMF9	chr1	-	158187907	158190634	3'	4039
chr16.69397425	NM_032821.HYDIN	chr16	-	69398789	69822070	3'	424645
chr2.228391905	NM_001130046.CCL20	chr2	+	228386801	228390524	3'	5104
chr3.190525395	NM_198485.TPRG1	chr3	+	190372456	190523964	3'	152939
chr3.12210005	NM_133625.SYN2	chr3	+	12020861	12208532	3'	189144
chr2.241168325	NM_018226.RNPEPL1	chr2	+	241156776	241166816	3'	11549
chr17.2255435	NM_001025459.LOC284009	chr17	-	2257024	2265480	3'	10045
chr14.74476675	NM_002632.PGF	chr14	-	74478290	74492044	3'	15369
chr6.31636255	NM_001144962.NFKBIL1	chr6	+	31622606	31634584	3'	13649
chr20.62379695	NM_001104925.PCMTD2	chr20	+	62357491	62378023	3'	22204
chr2.54753785	NM_003128.SPTBN1	chr2	+	54536957	54752087	3'	216828
chr6.13411405	NM_001143964.TBC1D7	chr6	-	13413164	13436749	3'	25344
chr8.29632925	NR_026765.C8orf75	chr8	-	29634693	29661544	3'	28619
chr1.222632105	NM_014184.CNIH4	chr1	+	222611217	222630318	3'	20888
chr5.35938265	NM_001042625.CAPSL	chr5	-	35940154	35974494	3'	36229
chr11.75121945	NM_025098.MOGAT2	chr11	+	75106581	75119979	3'	15364
chr5.133317085	NM_020199.C5orf15	chr5	-	133319097	133332305	3'	15220
chr1.39915215	NM_016257.HPCAL4	chr1	-	39917231	39929676	3'	14461
chr19.50106535	NM_000041.APOE	chr19	+	50100878	50104490	3'	5657
chr8.82361675	NM_001444.FABP5	chr8	+	82355339	82359563	3'	6336
chr2.217430295	NM_003284.TNP1	chr2	-	217432426	217433027	3'	2732
chr11.129522075	NM_001142276.APLP2	chr11	+	129444925	129519915	3'	77150
chr16.88648215	NM_001098173.PRDM7	chr16	-	88650474	88669839	3'	21624
chr1.152592785	NM_020452.ATP8B2	chr1	+	152566899	152590403	3'	25886
chr9.94918235	NM_032310.C9orf89	chr9	+	94898270	94915386	3'	19965
chr17.6419455	NM_014804.KIAA0753	chr17	-	6422368	6484971	3'	65516
chr4.114588615	NM_001221.CAMK2D	chr4	-	114591638	114902532	3'	313917
chr19.46814075	NM_001817.CEACAM4	chr19	-	46817183	46825282	3'	11207
chr11.14249445	NM_006108.SPON1	chr11	+	13940489	14246231	3'	308956
chr4.54666125	NM_133267.GSX2	chr4	+	54661004	54662879	3'	5121
chr20.29624285	NM_030789.HM13	chr20	+	29565901	29621031	3'	58384
chr12.88262685	NM_001946.DUSP6	chr12	-	88265967	88270427	3'	7742
chr11.117695385	NM_000733.CD3E	chr11	+	117680504	117692100	3'	14881
chr19.59406685	NM_001013.RPS9	chr19	+	59396537	59403327	3'	10148
chr9.36117995	NM_021111.RECK	chr9	+	36026909	36114451	3'	91086
chr8.142286435	NM_001080431.SLC45A4	chr8	-	142290051	142307855	3'	21420
chr2.217428785	NM_003284.TNP1	chr2	-	217432426	217433027	3'	4242
chr6.166694725	NM_016098.BRP44L	chr6	-	166698399	166716476	3'	21751
chr5.136977295	NM_017415.KLHL3	chr5	-	136981087	137099678	3'	122383
chr19.60120055	NM_001145457.NCR1	chr19	+	60109319	60116251	3'	10736
chr14.22390595	NM_004995.MMP14	chr14	+	22375632	22386643	3'	14963
chr1.148402405	NM_016274.PLEKHO1	chr1	+	148388793	148398449	3'	13612
chr5.66509825	NM_005582.CD180	chr5	-	66513859	66528373	3'	18548
chr2.96586355	NM_212481.ARID5A	chr2	+	96566190	96582098	3'	20165
chr1.9258295	NM_004285.H6PD	chr1	+	9217449	9253981	3'	40846
chr19.7623175	NM_001127396.STXBP2	chr19	+	7607990	7618759	3'	15185
chr6.37109265	NM_173558.FGD2	chr6	+	37081400	37104823	3'	27865
chr9.35634785	NM_014450.SIT1	chr9	-	35639296	35640947	3'	6162
chr12.74700915	NM_007350.PHLDA1	chr12	-	74705493	74711823	3'	10908
chr6.148919455	NM_015278.SASH1	chr6	+	148705421	148914877	3'	214034
chr1.144163005	NM_032305.POLR3GL	chr1	-	144167592	144181744	3'	18739
chr5.145214665	NM_001080516.GRXCR2	chr5	-	145219488	145232724	3'	18059
chr4.88991795	NM_020203.MEPE	chr4	+	88973163	88986968	3'	18632
chr15.88169865	NM_005829.AP3S2	chr15	-	88174834	88238621	3'	68756
chr12.108038185	NM_080911.UNG	chr12	+	108019797	108033181	3'	18388
chr9.89518405	NM_004938.DAPK1	chr9	+	89302575	89513369	3'	215830
chr3.42689185	NM_145166.ZBTB47	chr3	+	42675877	42684076	3'	13308
chr19.50119565	NM_001645.APOC1	chr19	+	50109760	50114446	3'	9805
chr8.126037665	NR_027321.LOC157381	chr8	+	126023430	126032518	3'	14235
chr16.13958895	NM_005236.ERCC4	chr16	+	13921514	13953706	3'	37381
chr7.72640175	NM_032951.MLXIPL	chr7	-	72645459	72676806	3'	36631
chr5.131831325	NM_001013717.LOC441108	chr5	+	131774571	131825958	3'	56754
chr19.40501955	NM_002361.MAG	chr19	+	40474877	40496547	3'	27078
chr1.38268495	NM_016037.UTP11L	chr1	+	38250970	38263084	3'	17525
chr1.151840575	NM_080388.S100A16	chr1	-	151845990	151852138	3'	11563
chr11.64942995	NM_031904.FRMD8	chr11	+	64910616	64937571	3'	32379
chr6.44086695	NM_153246.C6orf223	chr6	+	44076316	44080865	3'	10379
chr10.54189185	NM_000242.MBL2	chr10	-	54195145	54201466	3'	12281
chr16.8887415	NM_003470.USP7	chr16	-	8893451	8964842	3'	77427
chr9.95747675	NM_021570.BARX1	chr9	-	95753729	95757429	3'	9754
chr5.147178235	NM_003122.SPINK1	chr5	-	147184335	147191453	3'	13218
chr2.70175985	NM_006196.PCBP1	chr2	+	70168088	70169836	3'	7897
chr11.60550585	NM_006725.CD6	chr11	+	60495690	60544424	3'	54895
chr19.11540245	NM_001111034.ACP5	chr19	-	11546474	11550592	3'	10347
chr19.50120735	NM_001645.APOC1	chr19	+	50109760	50114446	3'	10975
chr8.95013915	NM_018444.PPM2C	chr8	+	94998337	95007472	3'	15578
chr19.47388125	NM_133328.DEDD2	chr19	-	47394591	47413653	3'	25528
chr11.55182545	NM_001004059.OR4S2	chr11	+	55174955	55175891	3'	7590
chr9.89598315	NM_001023564.CTSL3	chr9	+	89577649	89591619	3'	20666
chr12.87124755	NM_181783.TMTC3	chr12	+	87060203	87117794	3'	64552
chr8.95323695	NM_005261.GEM	chr8	-	95330660	95343733	3'	20038
chr2.85786385	NM_006433.GNLY	chr2	+	85774924	85779386	3'	11461
chr21.39125795	NM_005239.ETS2	chr21	+	39099718	39118748	3'	26077
chr21.42758555	NM_080860.RSPH1	chr21	-	42765665	42789470	3'	30915
chr8.8205515	NM_001080826.PRAGMIN	chr8	-	8212667	8276667	3'	71152
chr17.14197415	NM_006041.HS3ST3B1	chr17	+	14145230	14190217	3'	52185
chr17.7900465	NM_001039130.ALOX15B	chr17	+	7883082	7893176	3'	17383
chr12.162195	NM_001122847.SLC6A12	chr12	-	169510	193095	3'	30900
chr12.53717535	NM_021191.NEUROD4	chr12	+	53699995	53710068	3'	17540
chr8.86004115	NM_001100392.RALYL	chr8	+	85258007	85996633	3'	746108
chr2.37716665	NM_006449.CDC42EP3	chr2	-	37724246	37752830	3'	36165
chr16.8885795	NM_003470.USP7	chr16	-	8893451	8964842	3'	79047
chr14.74470625	NM_002632.PGF	chr14	-	74478290	74492044	3'	21419
chr8.21586005	NM_001495.GFRA2	chr8	-	21593809	21702292	3'	116287
chr20.166355	NM_080831.DEFB129	chr20	+	155924	158527	3'	10431
chr1.9262025	NM_004285.H6PD	chr1	+	9217449	9253981	3'	44576
chr4.110689385	NM_001042734.SEC24B	chr4	+	110574419	110681064	3'	114966
chr17.70020565	NM_174892.CD300LB	chr17	-	70028907	70039208	3'	18643
chr1.199692845	NM_012396.PHLDA3	chr1	-	199701244	199704922	3'	12077
chr21.29478475	NM_020152.C21orf7	chr21	+	29374743	29470073	3'	103732
chr16.30971165	NM_024706.ZNF668	chr16	-	30979671	30993005	3'	21840
chr7.47272695	NM_022748.TNS3	chr7	-	47281276	47545724	3'	273029
chr19.38473925	NM_004364.CEBPA	chr19	-	38482681	38485270	3'	11345
chr4.68449685	NM_001114387.TMPRSS11A	chr4	-	68458613	68511827	3'	62142
chr5.148332905	NM_024577.SH3TC2	chr5	-	148341905	148422930	3'	90025
chr5.149926965	NM_001543.NDST1	chr5	+	149867866	149917965	3'	59099
chr8.97702235	NM_002998.SDC2	chr8	+	97575057	97693213	3'	127178
chr3.37392455	NM_002078.GOLGA4	chr3	+	37259741	37383246	3'	132714
chr8.97702545	NM_002998.SDC2	chr8	+	97575057	97693213	3'	127488
chr7.43578825	NM_015052.HECW1	chr7	+	43118722	43569463	3'	460103
chr7.24793075	NM_015550.OSBPL3	chr7	-	24802688	24986285	3'	193210
chr2.144852095	NM_014795.ZEB2	chr2	-	144862052	144994386	3'	142291
chr1.158711315	NM_052931.SLAMF6	chr1	-	158721443	158759666	3'	48351
chr19.38472505	NM_004364.CEBPA	chr19	-	38482681	38485270	3'	12765
chr5.131718195	NM_003059.SLC22A4	chr5	+	131658043	131707798	3'	60152
chr8.10605915	NM_001040032.C8orf74	chr8	+	10567556	10595513	3'	38359
chr1.148850815	NM_004436.ENSA	chr1	-	148861222	148868722	3'	17907
chr12.123951615	NM_021009.UBC	chr12	-	123962144	123965530	3'	13915
chr11.8191755	NM_002315.LMO1	chr11	-	8202432	8241982	3'	50227
chr4.38494085	NM_006068.TLR6	chr4	-	38504802	38507555	3'	13470
chr5.139681835	NM_001945.HBEGF	chr5	-	139692611	139706372	3'	24537
chr3.162534315	NM_001040100.C3orf57	chr3	-	162545273	162572565	3'	38250
chr2.192009485	NM_001130158.MYO1B	chr2	+	191818351	191998360	3'	191134
chr7.6324355	NM_001037163.MGC12966	chr7	-	6335564	6355115	3'	30760
chr1.110846665	NR_003599.CYMP	chr1	+	110824910	110835414	3'	21755
chr19.46029995	NM_000762.CYP2A6	chr19	-	46041282	46048192	3'	18197
chr22.41406765	NM_017436.A4GALT	chr22	-	41418070	41446820	3'	40055
chr7.31671195	NM_194300.CCDC129	chr7	+	31523502	31659828	3'	147693
chr8.95196735	NM_001144663.CDH17	chr8	-	95208569	95298707	3'	101972
chr8.95196445	NM_001144663.CDH17	chr8	-	95208569	95298707	3'	102262
chr16.85908105	NM_024735.FBXO31	chr16	-	85920444	85974895	3'	66790
chr15.56663165	NM_001110.ADAM10	chr15	-	56675801	56829469	3'	166304
chr2.218619405	NR_002712.IL8RBP	chr2	-	218632122	218634258	3'	14853
chr1.75412855	NM_001001933.LHX8	chr1	+	75366706	75399806	3'	46149
chr8.101986885	NM_001135699.YWHAZ	chr8	-	101999980	102034397	3'	47512
chr15.19254535	NR_024387.CXADRP2	chr15	-	19267798	19270255	3'	15720
chr2.109747255	NM_023016.ANKRD57	chr2	+	109729199	109733853	3'	18056
chr1.12508215	NM_015378.VPS13D	chr1	+	12212699	12494685	3'	295516
chr3.46204615	NM_001295.CCR1	chr3	-	46218203	46224836	3'	20221
chr2.27262325	NM_021095.SLC5A6	chr2	-	27275961	27288575	3'	26250
chrX.153481985	NM_139250.CTAG1A	chrX	+	153466611	153468269	3'	15374
chr20.36258475	NM_001029864.KIAA1755	chr20	-	36272320	36322588	3'	64113
chr2.200551155	NM_024520.C2orf47	chr2	+	200528284	200537085	3'	22871
chr15.62961695	NM_025201.PLEKHO2	chr15	+	62921134	62947252	3'	40561
chr10.112275835	NM_004419.DUSP5	chr10	+	112247614	112261292	3'	28221
chr17.69241465	NR_027146.C17orf54	chr17	-	69257003	69336271	3'	94806
chr5.142621605	NM_000176.NR3C1	chr5	-	142637688	142763447	3'	141842
chr11.82827375	NM_001142699.DLG2	chr11	-	82843705	85015962	3'	2188587
chrX.134973445	NM_001042537.SLC9A6	chrX	+	134895251	134957094	3'	78194
chr6.106680905	NM_001198.PRDM1	chr6	+	106640887	106664507	3'	40018
chr8.103890105	NM_015878.AZIN1	chr8	-	103907711	103945573	3'	55468
chr12.45870445	NR_026544.LOC100233209	chr12	-	45888469	45896493	3'	26048
chr8.17747225	NM_004467.FGL1	chr8	-	17766179	17797327	3'	50102
chr2.109752925	NM_023016.ANKRD57	chr2	+	109729199	109733853	3'	23726
chr20.49030475	NM_014484.MOCS3	chr20	+	49008769	49011227	3'	21706
chr5.161534405	NM_000816.GABRG2	chr5	+	161427225	161515123	3'	107180
chr7.80190135	NM_006379.SEMA3C	chr7	-	80209789	80386603	3'	196468
chr5.148812305	NR_027180.LOC728264	chr5	+	148766632	148792592	3'	45673
chr14.74838415	NM_005252.FOS	chr14	+	74815283	74818665	3'	23132
chr2.101311485	NM_153836.CREG2	chr2	-	101331247	101370397	3'	58912
chr4.101306205	NM_145244.DDIT4L	chr4	-	101326049	101330636	3'	24431
chr7.80189295	NM_006379.SEMA3C	chr7	-	80209789	80386603	3'	197308
chr9.92995325	NM_001698.AUH	chr9	-	93015917	93164027	3'	168702
chr2.27792085	NM_018158.SLC4A1AP	chr2	+	27739841	27771351	3'	52244
chr18.2506545	NM_022840.METTL4	chr18	-	2527523	2561489	3'	54944
chr9.131145715	NM_001012715.C9orf106	chr9	+	131123115	131124703	3'	22600
chr3.197821595	NM_001105573.FBXO45	chr3	+	197780121	197800327	3'	41474
chr19.38461395	NM_004364.CEBPA	chr19	-	38482681	38485270	3'	23875
chr13.44389885	NM_012345.NUFIP1	chr13	-	44411383	44461613	3'	71728
chr1.179348425	NM_016545.IER5	chr1	+	179324260	179326602	3'	24165
chr2.20658975	NM_022460.HS1BP3	chr2	-	20681044	20714345	3'	55370
chr20.49419025	NM_012340.NFATC2	chr20	-	49441171	49592665	3'	173640
chr2.28437585	NM_199193.BRE	chr2	+	27966985	28415271	3'	470600
chr5.37829025	NM_000514.GDNF	chr5	-	37851509	37875539	3'	46514
chr11.102296405	NM_002427.MMP13	chr11	-	102318933	102331672	3'	35267
chr5.37828605	NM_000514.GDNF	chr5	-	37851509	37875539	3'	46934
chr5.64373275	NM_005869.SDCCAG10	chr5	+	64100510	64350346	3'	272765
chr1.245192175	NM_020394.ZNF695	chr1	-	245215248	245237978	3'	45803
chrX.118059355	NM_001031855.LONRF3	chrX	+	117992740	118035977	3'	66615
chr17.54857915	NM_001005404.YPEL2	chr17	+	54763834	54833877	3'	94081
chr14.68300055	NM_004926.ZFP36L1	chr14	-	68324127	68329538	3'	29483
chr2.20656945	NM_022460.HS1BP3	chr2	-	20681044	20714345	3'	57400
chr1.40055165	NM_017646.TRIT1	chr1	-	40079292	40121764	3'	66599
chr14.75033585	NM_001135047.JDP2	chr14	+	74964261	75009155	3'	69324
chr5.139966965	NM_000591.CD14	chr5	-	139991500	139993194	3'	26229
chr19.6590595	NM_003807.TNFSF14	chr19	-	6615565	6621599	3'	31004
chr13.105914795	NM_004093.EFNB2	chr13	-	105940096	105985338	3'	70543
chr6.106689925	NM_001198.PRDM1	chr6	+	106640887	106664507	3'	49038
chr1.87012725	NM_016009.SH3GLB1	chr1	+	86942844	86986455	3'	69881
chr6.43889095	NM_001025366.VEGFA	chr6	+	43845930	43862201	3'	43165
chr4.37844305	NM_015173.TBC1D1	chr4	+	37569114	37817189	3'	275191
chr6.138273545	NM_006290.TNFAIP3	chr6	+	138230273	138246142	3'	43272
chr22.28938755	NM_002309.LIF	chr22	-	28966441	28972796	3'	34041
chr5.67661335	NM_181523.PIK3R1	chr5	+	67558217	67633405	3'	103118
chr4.89015535	NM_020203.MEPE	chr4	+	88973163	88986968	3'	42372
chr3.140116805	NM_023067.FOXL2	chr3	-	140145755	140148491	3'	31686
chr10.30820275	NM_005204.MAP3K8	chr10	+	30762871	30790767	3'	57404
chr1.219154905	NM_021958.HLX	chr1	+	219119365	219125023	3'	35540
chr8.124553685	NM_018024.WDYHV1	chr8	+	124498145	124523441	3'	55540
chr6.53438785	NM_001498.GCLC	chr6	-	53470098	53517790	3'	79005
chr1.247039935	NM_030645.SH3BP5L	chr1	-	247071273	247086777	3'	46842
chr11.133184115	NM_174927.SPATA19	chr11	-	133215726	133220602	3'	36487
chr10.7212625	NM_001029880.SFMBT2	chr10	-	7244254	7493456	3'	280831
chr14.72174755	NM_012074.DPF3	chr14	-	72206412	72430562	3'	255807
chr7.105644245	NM_005746.NAMPT	chr7	-	105675967	105712874	3'	68629
chr4.68569685	NM_207407.TMPRSS11F	chr4	-	68601510	68678182	3'	108497
chr4.84372075	NM_015697.COQ2	chr4	-	84404000	84424988	3'	52913
chr6.53437825	NM_001498.GCLC	chr6	-	53470098	53517790	3'	79965
chr10.30823335	NM_005204.MAP3K8	chr10	+	30762871	30790767	3'	60464
chr4.86179895	NR_015359.C4orf12	chr4	+	86106994	86147192	3'	72901
chr5.67666275	NM_181523.PIK3R1	chr5	+	67558217	67633405	3'	108058
chr2.224136645	NM_003469.SCG2	chr2	-	224169901	224175365	3'	38720
chr4.148718815	NM_001957.EDNRA	chr4	+	148621356	148685556	3'	97459
chr14.87582065	NM_003608.GPR65	chr14	+	87541248	87548168	3'	40817
chr13.50150845	NM_198989.DLEU7	chr13	-	50184759	50315886	3'	165041
chr13.109564755	NM_001845.COL4A1	chr13	-	109599310	109757497	3'	192742
chr20.51889705	NR_002189.SUMO1P1	chr20	-	51924446	51925655	3'	35950
chr14.76441165	NM_194287.C14orf166B	chr14	+	76362477	76406398	3'	78688
chr9.78381165	NM_015225.PRUNE2	chr9	-	78416111	78710823	3'	329658
chr3.43774275	NM_016006.ABHD5	chr3	+	43707378	43739221	3'	66897
chr22.41730405	NM_001008572.TTLL1	chr22	-	41765588	41815373	3'	84968
chr2.55217855	NM_001135598.C2orf63	chr2	-	55253187	55313203	3'	95348
chr12.79679885	NM_004664.LIN7A	chr12	-	79715301	79855825	3'	175940
chr1.219534415	NR_024236.LOC400804	chr1	-	219569892	219576261	3'	41846
chr13.109563825	NM_001845.COL4A1	chr13	-	109599310	109757497	3'	193672
chr15.67686635	NR_026979.LOC145837	chr15	+	67641112	67650833	3'	45523
chr3.172765405	NM_001130081.PLD1	chr3	-	172801311	173010967	3'	245562
chr5.158772065	NR_027110.LOC285627	chr5	-	158808141	158825862	3'	53797
chr1.143864505	NM_004892.SEC22B	chr1	+	143807763	143828279	3'	56742
chr6.127766685	NM_014702.KIAA0408	chr6	-	127803427	127838552	3'	71867
chr1.210723155	NM_013349.NENF	chr1	+	210672851	210686342	3'	50304
chr1.234168865	NM_002508.NID1	chr1	-	234205754	234295104	3'	126239
chr20.19688575	NM_020689.SLC24A3	chr20	+	19141289	19651541	3'	547286
chr8.102240825	NM_001042510.ZNF706	chr8	-	102278441	102287136	3'	46311
chr1.179364975	NM_016545.IER5	chr1	+	179324260	179326602	3'	40715
chr1.89996115	NM_032270.LRRC8C	chr1	+	89871231	89957681	3'	124884
chr13.79769345	NM_005842.SPRY2	chr13	-	79808112	79813087	3'	43742
chr5.71729775	NM_024754.PTCD2	chr5	+	71651955	71690936	3'	77820
chrX.73480665	NM_203303.ZCCHC13	chrX	+	73440749	73441594	3'	39916
chr2.216476385	NM_018000.MREG	chr2	-	216515558	216586591	3'	110206
chr4.153727495	NM_152680.TMEM154	chr4	-	153766720	153820641	3'	93146
chr1.210726055	NM_013349.NENF	chr1	+	210672851	210686342	3'	53204
chr8.101959935	NM_001135699.YWHAZ	chr8	-	101999980	102034397	3'	74462
chr2.199802155	NM_015265.SATB2	chr2	-	199842468	200033500	3'	231345
chr13.50144305	NM_198989.DLEU7	chr13	-	50184759	50315886	3'	171581
chr2.173212955	NM_002610.PDK1	chr2	+	173129024	173172108	3'	83931
chr1.119185845	NM_152380.TBX15	chr1	-	119227188	119333702	3'	147857
chrX.3082825	NM_004042.ARSF	chrX	+	2994852	3040747	3'	87973
chr2.239067815	NM_001040445.ASB1	chr2	+	239000364	239025630	3'	67451
chr13.26788755	NM_206827.RASL11A	chr13	+	26742463	26745827	3'	46292
chr6.150656515	NM_030949.PPP1R14C	chr6	+	150505880	150613221	3'	150635
chr1.9396045	NM_025106.SPSB1	chr1	+	9275527	9352175	3'	120518
chr11.35018535	NM_001135024.PDHX	chr11	+	34894252	34974250	3'	124283
chr8.61986955	NM_017780.CHD7	chr8	+	61753892	61942021	3'	233063
chr20.49395825	NM_012340.NFATC2	chr20	-	49441171	49592665	3'	196840
chr14.68278555	NM_004926.ZFP36L1	chr14	-	68324127	68329538	3'	50983
chr20.38701925	NM_005461.MAFB	chr20	-	38747930	38751290	3'	49365
chr12.74658185	NM_007350.PHLDA1	chr12	-	74705493	74711823	3'	53638
chr14.22056325	NM_001344.DAD1	chr14	-	22103646	22127983	3'	71658
chr3.195939585	NM_153690.FAM43A	chr3	+	195887910	195891055	3'	51675
chr8.129231655	NR_003367.PVT1	chr8	+	128875960	129182681	3'	355695
chr4.89036615	NM_020203.MEPE	chr4	+	88973163	88986968	3'	63452
chr12.45394955	NM_001143824.SLC38A4	chr12	-	45444810	45506047	3'	111092
chr11.129898955	NM_139055.ADAMTS15	chr11	+	129824078	129848926	3'	74877
chr9.75025295	NM_000700.ANXA1	chr9	+	74956600	74975127	3'	68695
chr1.84057385	NM_024686.TTLL7	chr1	-	84107644	84237421	3'	180036
chr12.123777835	NM_001082959.SCARB1	chr12	-	123828126	123914472	3'	136637
chr12.74654555	NM_007350.PHLDA1	chr12	-	74705493	74711823	3'	57268
chr14.87665075	NM_021161.KCNK10	chr14	-	87716206	87863009	3'	197934
chr2.46319995	NM_005400.PRKCE	chr2	+	45732546	46268633	3'	587449
chr1.210738395	NM_013349.NENF	chr1	+	210672851	210686342	3'	65544
chr1.94055755	NM_014597.DNTTIP2	chr1	-	94107923	94117330	3'	61575
chr1.94055215	NM_014597.DNTTIP2	chr1	-	94107923	94117330	3'	62115
chr5.56648455	NM_001127235.GPBP1	chr5	+	56505531	56595169	3'	142924
chr9.32908965	NM_017692.APTX	chr9	-	32962607	32980086	3'	71121
chr6.44134515	NM_153246.C6orf223	chr6	+	44076316	44080865	3'	58199
chr13.26486745	NM_182488.USP12	chr13	-	26540437	26644029	3'	157284
chr5.136927325	NM_017415.KLHL3	chr5	-	136981087	137099678	3'	172353
chr11.129902845	NM_139055.ADAMTS15	chr11	+	129824078	129848926	3'	78767
chr6.37159425	NM_173558.FGD2	chr6	+	37081400	37104823	3'	78025
chr6.170610775	NM_032448.FAM120B	chr6	+	170457768	170556162	3'	153007
chr8.66622095	NM_018120.ARMC1	chr8	-	66677627	66708986	3'	86891
chr1.94052305	NM_014597.DNTTIP2	chr1	-	94107923	94117330	3'	65025
chr15.97800425	NM_144598.LRRC28	chr15	+	97609174	97744021	3'	191251
chr1.176841895	NM_207467.C1orf220	chr1	+	176778553	176784647	3'	63342
chr8.19988705	NM_001135691.SLC18A1	chr8	-	20046646	20084997	3'	96292
chr8.102218665	NM_001042510.ZNF706	chr8	-	102278441	102287136	3'	68471
chr5.114824185	NM_020177.FEM1C	chr5	-	114884506	114908490	3'	84305
chr2.217796445	NR_026597.DIRC3	chr2	-	217856992	218329561	3'	533116
chr4.55362305	NM_000222.KIT	chr4	+	55218851	55301638	3'	143454
chr14.60751915	NM_001017970.TMEM30B	chr14	-	60813841	60818283	3'	66368
chr14.87406255	NM_000153.GALC	chr14	-	87469110	87529660	3'	123405
chr6.47244055	NM_014452.TNFRSF21	chr6	-	47307226	47385639	3'	141584
chr20.19715145	NM_020689.SLC24A3	chr20	+	19141289	19651541	3'	573856
chr1.221054705	NM_207468.FAM177B	chr1	+	220977180	220990625	3'	77525
chr5.114819175	NM_020177.FEM1C	chr5	-	114884506	114908490	3'	89315
chr6.47241825	NM_014452.TNFRSF21	chr6	-	47307226	47385639	3'	143814
chr8.82425915	NM_001444.FABP5	chr8	+	82355339	82359563	3'	70576
chr5.121583575	NM_207317.ZNF474	chr5	+	121493113	121517165	3'	90462
chr8.129249445	NR_003367.PVT1	chr8	+	128875960	129182681	3'	373485
chr14.68200755	NM_133509.RAD51L1	chr14	+	67356261	68132367	3'	844494
chr12.90989165	NM_001731.BTG1	chr12	-	91058186	91063804	3'	74639
chr6.47237045	NM_014452.TNFRSF21	chr6	-	47307226	47385639	3'	148594
chr1.50510425	NM_001144777.ELAVL4	chr1	+	50286272	50440127	3'	224153
chr5.21716275	NM_004061.CDH12	chr5	-	21786730	22889488	3'	1173213
chr2.234995785	NM_005737.ARL4C	chr2	-	235066424	235070432	3'	74647
chr12.74634245	NM_007350.PHLDA1	chr12	-	74705493	74711823	3'	77578
chr5.148270605	NM_024577.SH3TC2	chr5	-	148341905	148422930	3'	152325
chr1.219197355	NM_021958.HLX	chr1	+	219119365	219125023	3'	77990
chr10.5323665	NM_001818.AKR1C4	chr10	+	5228797	5250912	3'	94868
chr7.53145795	NM_182595.DKFZp564N2472	chr7	+	53070842	53072112	3'	74953
chr22.21394695	NM_199127.GGTLC2	chr22	+	21318781	21320368	3'	75914
chr12.91424095	NM_001025233.CLLU1	chr12	+	91341865	91348861	3'	82230
chr8.82439505	NM_002677.PMP2	chr8	-	82515118	82522274	3'	82769
chr15.19992765	NM_001080841.LOC650137	chr15	+	19915065	19915749	3'	77700
chr6.109668845	NM_001083535.C6orf182	chr6	+	109523048	109591808	3'	145797
chr1.219202075	NM_021958.HLX	chr1	+	219119365	219125023	3'	82710
chr9.32856355	NM_212558.TMEM215	chr9	+	32773496	32779199	3'	82859
chr1.202190915	NM_182579.C1orf157	chr1	-	202268197	202277011	3'	86096
chr6.47229125	NM_014452.TNFRSF21	chr6	-	47307226	47385639	3'	156514
chr6.163993575	NM_006775.QKI	chr6	+	163755664	163914884	3'	237911
chr6.54996185	NM_001010872.FAM83B	chr6	+	54819527	54914778	3'	176658
chr10.120261415	NM_004248.PRLHR	chr10	-	120342905	120345150	3'	83735
chr17.74099895	NM_004762.CYTH1	chr17	-	74181724	74289971	3'	190076
chr12.88183715	NM_001946.DUSP6	chr12	-	88265967	88270427	3'	86712
chr20.48324995	NM_005194.CEBPB	chr20	+	48240782	48242619	3'	84213
chr16.85255765	NM_005250.FOXL1	chr16	+	85169615	85172805	3'	86150
chr4.38207245	NR_026804.FLJ13197	chr4	-	38290716	38342644	3'	135399
chr8.62026385	NM_017780.CHD7	chr8	+	61753892	61942021	3'	272493
chr1.108394475	NM_013386.SLC25A24	chr1	-	108478969	108544497	3'	150022
chr1.100865365	NM_022049.GPR88	chr1	+	100776315	100780171	3'	89050
chr4.75804285	NM_001729.BTC	chr4	-	75890471	75938906	3'	134621
chr4.158805515	NR_026992.LOC340017	chr4	+	158713091	158716745	3'	92424
chr5.73870005	NM_003633.ENC1	chr5	-	73958989	73973005	3'	103000
chr14.23370875	NR_024081.C14orf165	chr14	-	23461298	23473617	3'	102742
chr14.68231965	NM_004926.ZFP36L1	chr14	-	68324127	68329538	3'	97573
chr11.50103105	NR_003034.LOC441601	chr11	-	50195574	50214199	3'	111094
chr2.242557065	NM_173821.C2orf85	chr2	+	242460558	242464155	3'	96507
chr7.27345735	NM_001989.EVX1	chr7	+	27248688	27252717	3'	97047
chr12.64240375	NM_001031679.MSRB3	chr12	+	63958754	64146954	3'	281621
chr7.17446705	NM_001621.AHR	chr7	+	17304831	17352299	3'	141874
chr21.39373665	NM_003720.PSMG1	chr21	-	39469253	39477310	3'	103645
chr12.123732055	NM_001082959.SCARB1	chr12	-	123828126	123914472	3'	182417
chr6.6697055	NM_004271.LY86	chr6	+	6533932	6600215	3'	163123
chr15.92921375	NM_018349.MCTP2	chr15	+	92642498	92823267	3'	278877
chr5.150000405	NM_001109974.SYNPO	chr5	+	150000412	150012091	5'	-7
chr1.205163235	NM_001142472.FAIM3	chr1	-	205143252	205163215	5'	-20
chr3.30622915	NM_001024847.TGFBR2	chr3	+	30622997	30710637	5'	-82
chr19.44014435	NM_001398.ECH1	chr19	-	43997901	44014337	5'	-98
chr12.54523105	NM_002429.MMP19	chr12	-	54515480	54523002	5'	-103
chr8.145158435	NM_001134374.SPATC1	chr8	+	145158569	145174002	5'	-134
chr6.137582395	NM_000416.IFNGR1	chr6	-	137560313	137582260	5'	-135
chr18.52469465	NM_015285.WDR7	chr18	+	52469613	52848034	5'	-148
chr1.200584265	NM_002481.PPP1R12B	chr1	+	200584458	200824320	5'	-193
chr17.31441865	NM_002983.CCL3	chr17	-	31439715	31441619	5'	-246
chr2.114363725	NM_005721.ACTR3	chr2	+	114364006	114432637	5'	-281
chr12.119117185	NM_006836.GCN1L1	chr12	-	119049396	119116896	5'	-289
chr5.139998905	NM_018502.TMCO6	chr5	+	139999195	140005173	5'	-290
chr1.202647895	NM_032833.PPP1R15B	chr1	-	202639114	202647567	5'	-328
chr6.74420825	NM_012434.SLC17A5	chr6	-	74359822	74420458	5'	-367
chr13.76463675	NM_006493.CLN5	chr13	+	76464059	76474652	5'	-384
chr20.44469125	NM_133171.ELMO2	chr20	-	44428096	44468678	5'	-447
chr3.48911915	NM_000387.SLC25A20	chr3	-	48869359	48911406	5'	-509
chr11.116474735	NM_025164.KIAA0999	chr11	-	116219327	116474203	5'	-532
chr17.40348985	NM_002055.GFAP	chr17	-	40338518	40348440	5'	-545
chr9.33806635	NM_017811.UBE2R2	chr9	+	33807181	33910401	5'	-546
chr12.51931585	NM_032889.MFSD5	chr12	+	51932146	51934455	5'	-561
chr19.50109185	NM_001645.APOC1	chr19	+	50109760	50114446	5'	-575
chr1.45046135	NM_001013632.TCTEX1D4	chr1	-	45044172	45045544	5'	-591
chr5.110876705	NM_139164.STARD4	chr5	-	110861920	110876056	5'	-649
chr1.149850635	NM_030918.SNX27	chr1	+	149851285	149938183	5'	-650
chr4.84475995	NM_006665.HPSE	chr4	-	84435496	84475330	5'	-665
chr17.35511215	NM_021724.NR1D1	chr17	-	35502566	35510499	5'	-716
chr17.34608195	NM_000723.CACNB1	chr17	-	34583234	34607427	5'	-768
chr5.180188765	NR_027183.LOC729678	chr5	+	180189564	180195331	5'	-799
chr15.88609085	NM_001033088.NGRN	chr15	+	88609898	88616447	5'	-813
chr8.105420395	NM_030788.TM7SF4	chr8	+	105421229	105438092	5'	-834
chr2.11403055	NM_004850.ROCK2	chr2	-	11239228	11402162	5'	-893
chr1.36388565	NM_014408.TRAPPC3	chr1	-	36374759	36387654	5'	-911
chr12.47657525	NM_005430.WNT1	chr12	+	47658502	47662662	5'	-977
chr11.85458745	NM_001008660.PICALM	chr11	-	85346132	85457756	5'	-989
chr10.5051215	NM_001354.AKR1C2	chr10	-	5021964	5050207	5'	-1008
chr22.36631235	NM_033386.MICALL1	chr22	+	36632291	36667972	5'	-1056
chr3.137398445	NM_018133.MSL2	chr3	-	137350449	137397378	5'	-1067
chr11.118258595	NM_001716.CXCR5	chr11	+	118259750	118272181	5'	-1155
chr19.8486335	NM_001146175.ZNF414	chr19	-	8481462	8485048	5'	-1287
chr19.60529845	NM_001085488.TMEM224	chr19	-	60516038	60528520	5'	-1325
chr17.34278285	NM_006148.LASP1	chr17	+	34279637	34331548	5'	-1352
chr19.1053555	NM_001039847.GPX4	chr19	+	1054935	1057787	5'	-1380
chr19.48952415	NM_019108.C19orf61	chr19	-	48927140	48950982	5'	-1433
chr2.241022295	NM_002081.GPC1	chr2	+	241023787	241056168	5'	-1492
chr9.114951465	NM_001860.SLC31A2	chr9	+	114953058	114966243	5'	-1593
chr5.137101345	NM_017415.KLHL3	chr5	-	136981087	137099678	5'	-1667
chr11.33872085	NM_005574.LMO2	chr11	-	33836698	33870412	5'	-1673
chr11.111311445	NM_001037954.DIXDC1	chr11	+	111313136	111398517	5'	-1691
chr17.52348225	NM_005082.TRIM25	chr17	-	52320268	52346408	5'	-1817
chr18.46808705	NM_005359.SMAD4	chr18	+	46810580	46865407	5'	-1875
chr2.10178295	NM_001034.RRM2	chr2	+	10180185	10188997	5'	-1890
chr1.28789395	NM_152304.RAB42	chr1	+	28791298	28793675	5'	-1903
chr12.7036215	NM_001734.C1S	chr12	+	7038240	7048594	5'	-2025
chr10.49485185	NM_021226.ARHGAP22	chr10	-	49324084	49483144	5'	-2041
chr3.48571305	NM_004567.PFKFB4	chr3	-	48530120	48569231	5'	-2074
chr3.187311675	NM_004454.ETV5	chr3	-	187246799	187309595	5'	-2080
chr10.82201925	NM_001128309.TSPAN14	chr10	+	82204017	82272371	5'	-2092
chr1.199261605	NM_017596.KIF21B	chr1	-	199205142	199259451	5'	-2154
chr19.16858575	NM_003950.F2RL3	chr19	+	16860825	16863830	5'	-2250
chr15.78856515	NM_018689.KIAA1199	chr15	+	78858766	79031054	5'	-2251
chr9.19119825	NM_001122.ADFP	chr9	-	19105758	19117573	5'	-2252
chr9.98222815	NM_153695.ZNF367	chr9	-	98188047	98220490	5'	-2325
chr1.112737985	NM_018704.CTTNBP2NL	chr1	+	112740322	112805308	5'	-2337
chr3.52323015	NM_015512.DNAH1	chr3	+	52325374	52409552	5'	-2359
chr7.20225955	NM_182762.MACC1	chr7	-	20140803	20223538	5'	-2417
chr1.180630075	NM_001033044.GLUL	chr1	-	180618291	180627573	5'	-2502
chr20.45421385	NM_012408.ZMYND8	chr20	-	45271787	45418881	5'	-2504
chr1.156080775	NM_005894.CD5L	chr1	-	156067327	156078258	5'	-2517
chr11.76246955	NM_018367.ACER3	chr11	+	76249564	76412498	5'	-2609
chr7.72612625	NM_001707.BCL7B	chr7	-	72588621	72609960	5'	-2665
chr19.4821345	NM_005817.M6PRBP1	chr19	-	4789345	4818676	5'	-2669
chr15.38459485	NM_001142761.C15orf23	chr15	+	38462213	38473780	5'	-2728
chr11.129532095	NM_021978.ST14	chr11	+	129534891	129585467	5'	-2796
chr1.37709885	NM_025079.ZC3H12A	chr1	+	37712705	37722565	5'	-2820
chr21.44023545	NM_000100.CSTB	chr21	-	44018258	44020687	5'	-2858
chr8.67198965	NM_033058.TRIM55	chr8	+	67201831	67250272	5'	-2866
chr20.36229995	NM_004613.TGM2	chr20	-	36190277	36227114	5'	-2881
chr2.101294485	NM_173647.RNF149	chr2	-	101258984	101291584	5'	-2901
chr11.60688475	NM_017966.VPS37C	chr11	-	60654303	60685492	5'	-2983
chr1.199124255	NM_018265.C1orf106	chr1	+	199127261	199151486	5'	-3006
chr3.112740495	NM_005816.CD96	chr3	+	112743615	112853896	5'	-3120
chr16.66078375	NM_001138.AGRP	chr16	-	66073974	66075217	5'	-3158
chr1.224256865	NM_152608.C1orf55	chr1	-	224237025	224253689	5'	-3176
chr1.204744295	NM_182663.RASSF5	chr1	+	204747501	204829239	5'	-3206
chr1.24389565	NM_170743.IL28RA	chr1	-	24353233	24386338	5'	-3227
chr6.42273915	NM_002098.GUCA1B	chr6	-	42258999	42270672	5'	-3243
chr1.111960605	NM_001010935.RAP1A	chr1	+	111963927	112057624	5'	-3322
chr8.125528835	NM_017956.TRMT12	chr8	+	125532228	125534447	5'	-3393
chr1.154218035	NM_004723.ARHGEF2	chr1	-	154183268	154214575	5'	-3460
chr7.72634415	NM_012453.TBL2	chr7	-	72621209	72630949	5'	-3466
chr1.42406675	NM_033553.GUCA2A	chr1	-	42400948	42402982	5'	-3693
chr13.48009025	NM_001268.RCBTB2	chr13	-	47961099	48005317	5'	-3708
chr11.64945375	NR_002802.NCRNA00084	chr11	+	64949092	64963719	5'	-3717
chr1.156522445	NM_001765.CD1C	chr1	+	156526186	156531188	5'	-3741
chr14.74811535	NM_005252.FOS	chr14	+	74815283	74818665	5'	-3748
chr13.75013755	NM_203495.COMMD6	chr13	-	74997350	75009992	5'	-3763
chr22.34103145	NM_002133.HMOX1	chr22	+	34107086	34120194	5'	-3941
chr4.89303015	NM_004827.ABCG2	chr4	-	89230439	89299035	5'	-3980
chr14.104562495	NM_017955.CDCA4	chr14	-	104546954	104558470	5'	-4025
chr21.42488835	NM_207627.ABCG1	chr21	+	42492867	42590423	5'	-4032
chr20.46881905	NM_020820.PREX1	chr20	-	46674199	46877827	5'	-4078
chr1.151591745	NM_020393.PGLYRP4	chr1	-	151569220	151587646	5'	-4099
chr14.93930905	NM_001002235.SERPINA1	chr14	-	93912836	93926782	5'	-4123
chr15.62916995	NM_025201.PLEKHO2	chr15	+	62921134	62947252	5'	-4139
chr8.143754675	NM_005672.PSCA	chr8	+	143758876	143761145	5'	-4201
chr12.54527275	NM_002429.MMP19	chr12	-	54515480	54523002	5'	-4273
chr11.66494985	NM_001136485.C11orf86	chr11	+	66499329	66501054	5'	-4344
chr1.31158605	NM_014654.SDC3	chr1	-	31114899	31154067	5'	-4538
chr17.31450725	NM_002984.CCL4	chr17	+	31455332	31457127	5'	-4607
chr3.178402395	NM_024665.TBL1XR1	chr3	-	178221235	178397742	5'	-4653
chr12.79620905	NM_002469.MYF6	chr12	+	79625576	79627382	5'	-4671
chr12.53273445	NM_006741.PPP1R1A	chr12	-	53259290	53268710	5'	-4735
chr17.68605195	NM_139177.SLC39A11	chr17	-	68153682	68600427	5'	-4768
chr14.75683235	NM_017926.C14orf118	chr14	+	75688011	75738887	5'	-4776
chr1.199264305	NM_017596.KIF21B	chr1	-	199205142	199259451	5'	-4854
chr12.54527885	NM_002429.MMP19	chr12	-	54515480	54523002	5'	-4883
chr1.204919805	NM_004759.MAPKAPK2	chr1	+	204924911	204974249	5'	-5106
chr10.26762135	NM_019043.APBB1IP	chr10	+	26767271	26896738	5'	-5136
chr8.82563205	NM_001442.FABP4	chr8	-	82553286	82558028	5'	-5177
chr3.134769875	NM_001134422.CDV3	chr3	+	134775123	134791806	5'	-5248
chr3.173917105	NM_020792.AADACL1	chr3	-	173831128	173911700	5'	-5405
chr5.148495365	NM_014945.ABLIM3	chr5	+	148501246	148620192	5'	-5881
chr1.22218365	NR_023918.HSPC157	chr1	+	22224293	22230302	5'	-5928
chr14.53983835	NM_005776.CNIH	chr14	-	53963396	53977898	5'	-5937
chr7.158196325	NM_017760.NCAPG2	chr7	-	158116763	158190281	5'	-6044
chr8.144700845	NM_015117.ZC3H3	chr8	-	144590967	144694763	5'	-6082
chr12.50878145	NM_001081492.KRT80	chr12	-	50849046	50872051	5'	-6094
chr14.74154905	NM_000428.LTBP2	chr14	-	74034638	74148787	5'	-6118
chr1.26214655	NM_004455.EXTL1	chr1	+	26220857	26235541	5'	-6202
chr7.106286855	NM_002649.PIK3CG	chr7	+	106293159	106334828	5'	-6304
chr20.35019945	NM_015474.SAMHD1	chr20	-	34954058	35013590	5'	-6355
chr5.179273835	NM_015043.TBC1D9B	chr5	-	179221676	179267462	5'	-6373
chr17.71754395	NM_052916.RNF157	chr17	-	71650128	71747985	5'	-6410
chr22.36251605	NM_014550.CARD10	chr22	-	36216345	36245156	5'	-6449
chr8.17818125	NM_006197.PCM1	chr8	+	17824645	17931737	5'	-6520
chr11.34592665	NM_012153.EHF	chr11	+	34599243	34639657	5'	-6578
chr1.198442695	NM_001105517.FAM58B	chr1	+	198449278	198450266	5'	-6583
chr5.171820725	NM_001017995.SH3PXD2B	chr5	-	171693109	171814132	5'	-6593
chr19.60535115	NM_001085488.TMEM224	chr19	-	60516038	60528520	5'	-6595
chr1.89756385	NM_001134476.LRRC8B	chr1	+	89762984	89836006	5'	-6599
chr16.30563125	NM_024031.PRR14	chr16	+	30569741	30575235	5'	-6616
chr7.75339635	NM_001040456.RHBDD2	chr7	+	75346252	75356180	5'	-6617
chr14.34824585	NM_002791.PSMA6	chr14	+	34831324	34856431	5'	-6739
chr9.212635	NM_152569.C9orf66	chr9	-	203107	205893	5'	-6742
chr22.34356185	NM_203377.MB	chr22	-	34332756	34349347	5'	-6838
chr6.109941635	NM_173559.C6orf224	chr6	-	109920756	109934386	5'	-7249
chr11.66491985	NM_001136485.C11orf86	chr11	+	66499329	66501054	5'	-7344
chr1.43761665	NM_002840.PTPRF	chr1	+	43769133	43861930	5'	-7468
chr21.42357025	NM_001004416.UMODL1	chr21	+	42364494	42436174	5'	-7469
chr12.55621935	NM_148897.SDR9C7	chr12	-	55603883	55614312	5'	-7623
chr6.41614515	NM_001012426.FOXP4	chr6	+	41622141	41678100	5'	-7626
chrX.128692925	NM_003399.XPNPEP2	chrX	+	128700626	128731206	5'	-7701
chr1.28063455	NM_001039477.C1orf38	chr1	+	28071641	28085780	5'	-8186
chr7.99880225	NM_145030.C7orf47	chr7	-	99870847	99872030	5'	-8195
chr2.98061795	NM_144992.VWA3B	chr2	+	98070026	98295842	5'	-8231
chr19.8326745	NM_001039667.ANGPTL4	chr19	+	8335010	8345257	5'	-8265
chr1.151490365	NM_000427.LOR	chr1	+	151498802	151501224	5'	-8437
chr15.38127375	NM_003134.SRP14	chr15	-	38115182	38118681	5'	-8694
chr15.83069405	NM_014300.SEC11A	chr15	-	83013778	83060678	5'	-8727
chr1.245637235	NM_001079821.NLRP3	chr1	+	245646080	245679027	5'	-8845
chr9.114529165	NM_021218.C9orf80	chr9	-	114488611	114520208	5'	-8957
chr14.73004015	NM_001005743.NUMB	chr14	-	72811670	72995039	5'	-8976
chr15.38127725	NM_003134.SRP14	chr15	-	38115182	38118681	5'	-9044
chr13.43836835	NM_001010897.SERP2	chr13	+	43845977	43869850	5'	-9142
chr1.28062425	NM_001039477.C1orf38	chr1	+	28071641	28085780	5'	-9216
chr12.52051025	NM_138473.SP1	chr12	+	52060245	52096493	5'	-9220
chr7.107440345	NM_002291.LAMB1	chr7	-	107351481	107431040	5'	-9305
chr12.53108655	NM_002205.ITGA5	chr12	-	53075311	53099317	5'	-9338
chr11.73407295	NM_003356.UCP3	chr11	-	73388975	73397930	5'	-9365
chr8.82567415	NM_001442.FABP4	chr8	-	82553286	82558028	5'	-9387
chr11.67827235	NM_002335.LRP5	chr11	+	67836683	67973319	5'	-9448
chr11.47366225	NM_001080547.SPI1	chr11	-	47332984	47356703	5'	-9522
chr13.76454435	NM_006493.CLN5	chr13	+	76464059	76474652	5'	-9624
chr9.131564875	NM_004878.PTGES	chr9	-	131540436	131555165	5'	-9710
chr8.105411345	NM_030788.TM7SF4	chr8	+	105421229	105438092	5'	-9884
chr7.120295465	NM_012338.TSPAN12	chr7	-	120214609	120285413	5'	-10052
chr1.20259135	NM_000929.PLA2G5	chr1	+	20269287	20290981	5'	-10152
chr6.168151165	NM_005355.KIF25	chr6	+	168161401	168188618	5'	-10236
chr3.42097195	NM_001042646.TRAK1	chr3	+	42107749	42242272	5'	-10554
chr3.56702965	NM_001112736.C3orf63	chr3	-	56629199	56692175	5'	-10790
chr22.45322595	NM_014246.CELSR1	chr22	-	45135394	45311731	5'	-10864
chr11.73970055	NM_006591.POLD3	chr11	+	73981276	74031413	5'	-11221
chr12.9680525	NR_002814.LOC374443	chr12	+	9691909	9702275	5'	-11384
chr17.72105135	NM_006456.ST6GALNAC2	chr17	-	72073055	72093740	5'	-11395
chr17.19242485	NM_002404.MFAP4	chr17	-	19227347	19231086	5'	-11399
chr6.111504055	NM_018593.SLC16A10	chr6	+	111515473	111651297	5'	-11418
chr6.36742975	NM_000389.CDKN1A	chr6	+	36754436	36763087	5'	-11461
chr15.73063435	NM_138967.SCAMP5	chr15	+	73074953	73100889	5'	-11518
chr14.66960115	NM_016445.PLEK2	chr14	-	66923452	66948581	5'	-11534
chr6.33680895	NM_207497.FLJ43752	chr6	-	33661860	33669093	5'	-11802
chr1.85527985	NM_003921.BCL10	chr1	-	85504047	85516171	5'	-11814
chr1.229817365	NM_001012957.DISC1	chr1	+	229829183	230243641	5'	-11818
chr6.80759225	NM_003318.TTK	chr6	+	80771077	80808958	5'	-11852
chr11.32796165	NM_024081.PRRG4	chr11	+	32808064	32832681	5'	-11899
chr14.74725015	NM_006827.TMED10	chr14	-	74667923	74713102	5'	-11913
chr17.50866255	NM_012329.MMD	chr17	-	50824972	50854340	5'	-11915
chr11.6356295	NM_000543.SMPD1	chr11	+	6368230	6372802	5'	-11935
chr8.11376975	NM_001715.BLK	chr8	+	11388929	11459517	5'	-11954
chr1.27171645	NM_152365.C1orf172	chr1	-	27148647	27159484	5'	-12161
chr15.87420125	NM_007011.ABHD2	chr15	+	87432384	87546595	5'	-12259
chr17.46565495	NM_001130528.SPAG9	chr17	-	46394534	46553225	5'	-12270
chr7.95076135	NM_002612.PDK4	chr7	-	95050744	95063861	5'	-12274
chr8.17809605	NM_004467.FGL1	chr8	-	17766179	17797327	5'	-12278
chr6.11634155	NM_001100829.TMEM170B	chr6	+	11646496	11691743	5'	-12341
chr1.174686435	NM_020318.PAPPA2	chr1	+	174698929	175078593	5'	-12494
chr6.34299975	NM_002131.HMGA1	chr6	+	34312554	34321985	5'	-12579
chr8.123850345	NM_014943.ZHX2	chr8	+	123863081	124055936	5'	-12736
chr8.75412415	NM_018972.GDAP1	chr8	+	75425172	75441890	5'	-12757
chr11.3155945	NM_001144063.OSBPL5	chr11	-	3064921	3143158	5'	-12787
chr1.32587565	NM_052841.TSSK3	chr1	+	32600448	32602511	5'	-12883
chr16.30377795	NM_012248.SEPHS2	chr16	-	30362452	30364725	5'	-13070
chr17.4270825	NM_182538.SPNS3	chr17	+	4283967	4338248	5'	-13142
chr9.138573325	NM_017617.NOTCH1	chr9	-	138508716	138560059	5'	-13266
chr2.113578455	NM_000577.IL1RN	chr2	+	113591940	113608064	5'	-13485
chr8.82571715	NM_001442.FABP4	chr8	-	82553286	82558028	5'	-13687
chr11.101679595	NM_001165.BIRC3	chr11	+	101693403	101713675	5'	-13808
chr11.124101085	NM_001126181.NRGN	chr11	+	124115038	124122312	5'	-13953
chr17.69925195	NM_022036.GPRC5C	chr17	+	69939261	69955163	5'	-14066
chr21.33509985	NM_000874.IFNAR2	chr21	+	33524100	33556932	5'	-14115
chr12.52046105	NM_138473.SP1	chr12	+	52060245	52096493	5'	-14140
chr12.6118455	NM_000552.VWF	chr12	-	5928300	6104097	5'	-14358
chr15.68191675	NM_001105192.TLE3	chr15	-	68127596	68177310	5'	-14365
chr15.62976755	NM_182703.ANKDD1A	chr15	+	62991153	63038094	5'	-14398
chr8.59471925	NM_001077619.UBXN2B	chr8	+	59486376	59526614	5'	-14451
chr1.110240195	NM_000757.CSF1	chr1	+	110254755	110273878	5'	-14560
chr3.197836445	NM_198565.LRRC33	chr3	+	197851052	197873271	5'	-14607
chr1.120203965	NM_001047980.NBPF7	chr1	-	120178910	120189302	5'	-14663
chr2.113105225	NM_005415.SLC20A1	chr2	+	113119997	113137871	5'	-14772
chr1.28513325	NM_001127350.MED18	chr1	+	28528099	28535065	5'	-14774
chr12.52045385	NM_138473.SP1	chr12	+	52060245	52096493	5'	-14860
chr21.41957625	NR_024367.NCRNA00111	chr21	+	41972530	41990565	5'	-14905
chr16.86371955	NM_017566.KLHDC4	chr16	-	86298918	86357043	5'	-14912
chr2.232118585	NM_006056.NMUR1	chr2	-	232096114	232103426	5'	-15159
chr15.48214305	NM_024837.ATP8B4	chr15	-	47937726	48198711	5'	-15594
chr5.179283245	NM_015043.TBC1D9B	chr5	-	179221676	179267462	5'	-15783
chr4.154590975	NM_001131007.KIAA0922	chr4	+	154606947	154777310	5'	-15972
chr1.190795415	NM_002922.RGS1	chr1	+	190811479	190815782	5'	-16064
chr7.29184545	NM_004067.CHN2	chr7	+	29200645	29520469	5'	-16100
chr1.223699475	NM_194442.LBR	chr1	-	223655826	223683142	5'	-16333
chr1.32193015	NM_080391.PTP4A2	chr1	-	32146379	32176575	5'	-16440
chr22.49443435	NM_001080420.SHANK3	chr22	+	49459935	49518507	5'	-16500
chr8.82933765	NM_022133.SNX16	chr8	-	82874372	82917076	5'	-16689
chr8.62806725	NM_004318.ASPH	chr8	-	62575669	62789753	5'	-16972
chr9.99516695	NM_000380.XPA	chr9	-	99477011	99499512	5'	-17183
chr8.103615835	NM_024410.ODF1	chr8	+	103633023	103642421	5'	-17188
chr12.95094935	NM_005230.ELK3	chr12	+	95112337	95185737	5'	-17402
chr11.1759885	NM_053005.HCCA2	chr11	-	1447268	1742077	5'	-17808
chr5.41315125	NM_001115131.C6	chr5	-	41178092	41297297	5'	-17828
chr22.24272935	NM_005160.ADRBK2	chr22	+	24290860	24455258	5'	-17925
chr6.52567825	NM_012288.TRAM2	chr6	-	52470158	52549821	5'	-18004
chr8.1681215	NM_018941.CLN8	chr8	+	1699276	1722143	5'	-18061
chr10.91019705	NM_001127605.LIPA	chr10	-	90963305	91001640	5'	-18065
chr1.9616275	NM_005026.PIK3CD	chr1	+	9634376	9711759	5'	-18101
chr22.49441655	NM_001080420.SHANK3	chr22	+	49459935	49518507	5'	-18280
chr6.52568135	NM_012288.TRAM2	chr6	-	52470158	52549821	5'	-18314
chr20.57594645	NM_080672.PHACTR3	chr20	+	57612997	57856161	5'	-18352
chr16.29563385	NM_001030288.SPN	chr16	+	29581800	29589324	5'	-18415
chr9.138578585	NM_017617.NOTCH1	chr9	-	138508716	138560059	5'	-18526
chr2.101152895	NM_001102426.TBC1D8	chr2	-	100990121	101134278	5'	-18617
chr9.5841725	NM_024896.ERMP1	chr9	-	5774571	5823081	5'	-18644
chr6.88795495	NM_030960.SPACA1	chr6	+	88814225	88833269	5'	-18730
chr2.101956005	NM_004633.IL1R2	chr2	+	101974737	102011316	5'	-18732
chr12.94972245	NM_000895.LTA4H	chr12	-	94918741	94953496	5'	-18749
chr5.61618995	NM_001098511.KIF2A	chr5	+	61637745	61717967	5'	-18750
chr11.1760955	NM_053005.HCCA2	chr11	-	1447268	1742077	5'	-18878
chr22.16089885	NM_017424.CECR1	chr22	-	16040193	16070779	5'	-19106
chr9.4750335	NM_016282.AK3	chr9	-	4701157	4731227	5'	-19108
chr4.36903855	NM_001144990.KIAA1239	chr4	+	36923084	37127481	5'	-19229
chr3.197831615	NM_198565.LRRC33	chr3	+	197851052	197873271	5'	-19437
chr5.597035	NM_004174.SLC9A3	chr5	-	526333	577549	5'	-19486
chr7.2870155	NM_007353.GNA12	chr7	-	2734266	2850485	5'	-19670
chr15.87412685	NM_007011.ABHD2	chr15	+	87432384	87546595	5'	-19699
chr1.143900675	NM_203458.NOTCH2NL	chr1	+	143920467	143997269	5'	-19792
chr4.171267915	NM_182662.AADAT	chr4	-	171217947	171247947	5'	-19968
chr2.136612215	NM_003467.CXCR4	chr2	-	136588388	136592195	5'	-20020
chr5.96217145	NM_001130140.ERAP2	chr5	+	96237399	96281162	5'	-20254
chr6.46848705	NM_005588.MEP1A	chr6	+	46869052	46915478	5'	-20347
chr20.39070525	NM_003286.TOP1	chr20	+	39090875	39186540	5'	-20350
chr1.40172815	NM_001136493.MFSD2	chr1	+	40193370	40208214	5'	-20555
chr10.33684455	NM_003873.NRP1	chr10	-	33506424	33663839	5'	-20616
chr14.54644935	NM_002306.LGALS3	chr14	+	54665624	54681901	5'	-20689
chr19.44178915	NM_024907.FBXO17	chr19	-	44123881	44158220	5'	-20695
chr9.123049485	NM_001127662.GSN	chr9	+	123070200	123134941	5'	-20715
chr9.131575965	NM_004878.PTGES	chr9	-	131540436	131555165	5'	-20800
chr16.86173165	NM_020655.JPH3	chr16	+	86193999	86289262	5'	-20834
chr14.54644585	NM_002306.LGALS3	chr14	+	54665624	54681901	5'	-21039
chr7.55628775	NM_030796.ECOP	chr7	-	55505799	55607694	5'	-21081
chr9.123049075	NM_001127662.GSN	chr9	+	123070200	123134941	5'	-21125
chr20.46950525	NM_006420.ARFGEF2	chr20	+	46971681	47086637	5'	-21156
chr9.122537625	NM_001080497.MEGF9	chr9	-	122402911	122516433	5'	-21192
chr14.74793895	NM_005252.FOS	chr14	+	74815283	74818665	5'	-21388
chr5.159525295	NM_001130958.FABP6	chr5	+	159546951	159598307	5'	-21656
chr2.201321805	NR_001557.AOX2P	chr2	+	201343639	201367186	5'	-21834
chr1.224009895	NM_001130440.SRP9	chr1	+	224032137	224044791	5'	-22242
chr13.30185385	NM_001629.ALOX5AP	chr13	+	30207668	30236556	5'	-22283
chr11.106416775	NM_000855.GUCY1A2	chr11	-	106063119	106394381	5'	-22394
chr1.93942385	NM_003567.BCAR3	chr1	-	93799936	93919973	5'	-22412
chr14.30768895	NM_015382.HECTD1	chr14	-	30639074	30746440	5'	-22455
chr2.101156935	NM_001102426.TBC1D8	chr2	-	100990121	101134278	5'	-22657
chr1.222711445	NM_001115113.WDR26	chr1	-	222639467	222688355	5'	-23090
chr15.65122105	NM_005902.SMAD3	chr15	+	65145248	65274587	5'	-23143
chr9.32586625	NM_002493.NDUFB6	chr9	-	32543522	32563182	5'	-23443
chr1.213783525	NM_016121.KCTD3	chr1	+	213807357	213861772	5'	-23832
chr3.151585545	NM_014779.TSC22D2	chr3	+	151609477	151660305	5'	-23932
chr9.32587135	NM_002493.NDUFB6	chr9	-	32543522	32563182	5'	-23953
chr2.144830485	NM_024659.GTDC1	chr2	-	144420050	144806499	5'	-23986
chr10.42573815	NM_014753.BMS1	chr10	+	42597959	42650389	5'	-24144
chr10.23067655	NM_005028.PIP4K2A	chr10	-	22863771	23043509	5'	-24146
chr8.128472805	NR_002304.POU5F1P1	chr8	+	128497038	128498621	5'	-24233
chr8.26180555	NM_002717.PPP2R2A	chr8	+	26204950	26284563	5'	-24395
chr3.57944725	NM_001457.FLNB	chr3	+	57969166	58133017	5'	-24441
chr22.45376875	NM_015124.GRAMD4	chr22	+	45401321	45454352	5'	-24446
chr1.110304335	NM_006621.AHCYL1	chr1	+	110328830	110367887	5'	-24495
chr21.43747055	NR_026863.C21orf84	chr21	-	43706401	43722531	5'	-24524
chr18.46093225	NM_001101654.CXXC1	chr18	-	46062710	46068690	5'	-24535
chr3.130426605	NM_016128.COPG	chr3	+	130451142	130479306	5'	-24537
chr1.190786815	NM_002922.RGS1	chr1	+	190811479	190815782	5'	-24664
chr4.3528735	NM_002337.LRPAP1	chr4	-	3484087	3504022	5'	-24713
chr1.26130765	NM_203399.STMN1	chr1	-	26099193	26105955	5'	-24810
chr16.47001625	NM_003031.SIAH1	chr16	-	46951954	46976730	5'	-24895
chr7.36755585	NM_001637.AOAH	chr7	-	36519132	36730678	5'	-24907
chr2.177760675	NM_194247.HNRNPA3	chr2	+	177785667	177796931	5'	-24992
chr2.26085445	NM_016131.RAB10	chr2	+	26110477	26213782	5'	-25032
chr20.34138365	NM_177996.EPB41L1	chr20	+	34163761	34284135	5'	-25396
chr8.29686965	NR_026765.C8orf75	chr8	-	29634693	29661544	5'	-25421
chr3.45379425	NM_015340.LARS2	chr3	+	45405078	45565332	5'	-25653
chr8.22887465	NM_015178.RHOBTB2	chr8	+	22913406	22933653	5'	-25941
chr1.223709355	NM_194442.LBR	chr1	-	223655826	223683142	5'	-26213
chr10.70491355	NM_002727.SRGN	chr10	+	70517833	70534573	5'	-26478
chr1.111937275	NM_001010935.RAP1A	chr1	+	111963927	112057624	5'	-26652
chr1.111936925	NM_001010935.RAP1A	chr1	+	111963927	112057624	5'	-27002
chr1.245589035	NM_032752.ZNF496	chr1	-	245530244	245561668	5'	-27367
chr4.40004705	NM_017581.CHRNA9	chr4	+	40032225	40051730	5'	-27520
chr20.56551085	NM_153360.APCDD1L	chr20	-	56467831	56523355	5'	-27730
chr1.183253285	NM_007212.RNF2	chr1	+	183281173	183338363	5'	-27888
chr2.204481485	NM_012092.ICOS	chr2	+	204509747	204534543	5'	-28262
chr2.227980855	NM_024795.TM4SF20	chr2	-	227935117	227952266	5'	-28589
chr5.156351545	NM_138379.TIMD4	chr5	-	156278947	156322844	5'	-28701
chr1.165837315	NM_052862.RCSD1	chr1	+	165866097	165942109	5'	-28782
chr1.23189685	NM_015013.AOF2	chr1	+	23218532	23282771	5'	-28847
chr1.156387085	NM_001766.CD1D	chr1	+	156416360	156422840	5'	-29275
chr4.6805835	NM_001100590.KIAA0232	chr4	+	6835359	6936800	5'	-29524
chr6.88498365	NM_018064.AKIRIN2	chr6	-	88441298	88468704	5'	-29661
chr3.195699975	NM_024524.ATP13A3	chr3	-	195604691	195670257	5'	-29718
chr18.45312205	NM_006033.LIPG	chr18	+	45342424	45373276	5'	-30219
chr9.98686785	NM_001001662.ZNF782	chr9	-	98619093	98656210	5'	-30575
chr5.149969735	NM_001109974.SYNPO	chr5	+	150000412	150012091	5'	-30677
chr21.46063495	NM_001130141.PCBP3	chr21	+	46094302	46186796	5'	-30807
chr4.186270365	NM_001151.SLC25A4	chr4	+	186301391	186305419	5'	-31026
chr10.32288945	NM_018287.ARHGAP12	chr10	-	32135230	32257776	5'	-31169
chr22.35145495	NM_002473.MYH9	chr22	-	35007269	35114009	5'	-31486
chr10.75396025	NM_003373.VCL	chr10	+	75427877	75549920	5'	-31852
chr3.134742745	NM_001134422.CDV3	chr3	+	134775123	134791806	5'	-32378
chr12.6147305	NM_001769.CD9	chr12	+	6179815	6217688	5'	-32510
chr1.210772555	NM_001030287.ATF3	chr1	+	210805319	210860739	5'	-32764
chr6.33912815	NM_001040109.MLN	chr6	-	33870426	33879771	5'	-33044
chr14.49577065	NM_001012706.C14orf182	chr14	-	49518179	49543988	5'	-33077
chr11.47925485	NM_001098503.PTPRJ	chr11	+	47958685	48110842	5'	-33200
chr5.178738475	NM_014244.ADAMTS2	chr5	-	178473455	178704935	5'	-33540
chr4.140122675	NM_012118.CCRN4L	chr4	+	140156392	140186543	5'	-33717
chr1.234130635	NM_000081.LYST	chr1	-	233890968	234096843	5'	-33792
chr17.1063755	NM_021962.ABR	chr17	-	853508	1029881	5'	-33874
chr19.51725185	NM_020709.PNMAL2	chr19	-	51686287	51691009	5'	-34176
chr9.19151925	NM_001122.ADFP	chr9	-	19105758	19117573	5'	-34352
chr1.41182685	NM_001905.CTPS	chr1	+	41217593	41250822	5'	-34908
chr22.35149565	NM_002473.MYH9	chr22	-	35007269	35114009	5'	-35556
chr6.33916035	NM_001040109.MLN	chr6	-	33870426	33879771	5'	-36264
chr20.47826215	NM_015266.SLC9A8	chr20	+	47862656	47942179	5'	-36441
chr20.49110015	NM_002237.KCNG1	chr20	-	49053599	49073082	5'	-36933
chr5.57877685	NM_138453.RAB3C	chr5	+	57914695	58183163	5'	-37010
chr1.44306965	NM_001024845.SLC6A9	chr1	-	44234741	44269721	5'	-37244
chr21.46305195	NM_001849.COL6A2	chr21	+	46342460	46377191	5'	-37265
chr10.73318685	NM_001042465.PSAP	chr10	-	73246060	73281088	5'	-37597
chr13.30169885	NM_001629.ALOX5AP	chr13	+	30207668	30236556	5'	-37783
chr2.8701565	NM_002166.ID2	chr2	+	8739563	8742034	5'	-37998
chr16.84975025	NR_024406.LOC732275	chr16	-	84922956	84936786	5'	-38239
chr1.33672165	NM_145238.ZSCAN20	chr1	+	33710818	33734582	5'	-38653
chr8.67057185	NM_033105.DNAJC5B	chr8	+	67096344	67175309	5'	-39159
chr1.220021275	NM_007207.DUSP10	chr1	-	219941388	219982084	5'	-39191
chr1.176291055	NM_170692.RASAL2	chr1	+	176330252	176710180	5'	-39197
chr1.41140325	NM_133467.CITED4	chr1	-	41099314	41100605	5'	-39720
chr6.72014985	NM_024576.OGFRL1	chr6	+	72055197	72068694	5'	-40212
chr9.126019695	NM_001145001.NEK6	chr9	+	126060063	126154542	5'	-40368
chr20.23055525	NM_012072.CD93	chr20	-	23007992	23014977	5'	-40548
chr12.30839425	NM_001002259.CAPRIN2	chr12	-	30753752	30798715	5'	-40710
chr9.126018845	NM_001145001.NEK6	chr9	+	126060063	126154542	5'	-41218
chr4.184561135	NM_017632.CDKN2AIP	chr4	+	184602782	184606043	5'	-41647
chr11.10878095	NM_001143667.ZBED5	chr11	-	10830829	10836196	5'	-41899
chr11.10878485	NM_001143667.ZBED5	chr11	-	10830829	10836196	5'	-42289
chr12.123297335	NM_181709.FAM101A	chr12	+	123339662	123366521	5'	-42327
chr2.101500155	NM_001145664.LOC731220	chr2	-	101380254	101457597	5'	-42558
chr14.20386795	NM_002935.RNASE3	chr14	+	20429401	20430347	5'	-42606
chr12.115412805	NM_207436.FLJ42957	chr12	+	115455609	115457709	5'	-42804
chr9.91327305	NM_001142287.SEMA4D	chr9	-	91165525	91284431	5'	-42874
chr4.40370145	NM_001098634.RBM47	chr4	-	40120028	40326640	5'	-43505
chr17.54953835	NM_024612.DHX40	chr17	+	54997667	55040484	5'	-43832
chr8.28186645	NM_006228.PNOC	chr8	+	28230567	28256787	5'	-43922
chr7.47589755	NM_022748.TNS3	chr7	-	47281276	47545724	5'	-44031
chr2.9856815	NM_005680.TAF1B	chr2	+	9901021	9991994	5'	-44206
chr1.222826445	NM_152495.CNIH3	chr1	+	222870801	222994872	5'	-44356
chr6.149636325	NM_015093.MAP3K7IP2	chr6	+	149680755	149774442	5'	-44430
chr2.9856495	NM_005680.TAF1B	chr2	+	9901021	9991994	5'	-44526
chr2.231241255	NM_016289.CAB39	chr2	+	231285800	231394033	5'	-44545
chr1.119667945	NM_001005783.HAO2	chr1	+	119712924	119738274	5'	-44979
chr8.62835335	NM_004318.ASPH	chr8	-	62575669	62789753	5'	-45582
chr2.36730905	NM_053276.VIT	chr2	+	36777417	36895434	5'	-46512
chr6.137629125	NM_000416.IFNGR1	chr6	-	137560313	137582260	5'	-46865
chr8.111103475	NM_014379.KCNV1	chr8	-	111048408	111056135	5'	-47340
chr14.74760475	NM_006827.TMED10	chr14	-	74667923	74713102	5'	-47373
chr7.133700125	NM_032826.SLC35B4	chr7	-	133624631	133652367	5'	-47758
chr21.15976575	NM_013396.USP25	chr21	+	16024366	16174248	5'	-47791
chr1.213197515	NM_001017424.KCNK2	chr1	+	213245507	213477059	5'	-47992
chr2.10921505	NM_002236.KCNF1	chr2	+	10969513	10971802	5'	-48008
chr9.34767975	NM_001141917.C9orf144B	chr9	-	34713051	34719535	5'	-48440
chr15.66084875	NM_016166.PIAS1	chr15	+	66133625	66267458	5'	-48750
chr3.176010865	NM_207015.NAALADL2	chr3	+	176059804	177006122	5'	-48939
chr9.83542655	NM_005077.TLE1	chr9	-	83388417	83493416	5'	-49239
chr4.74393025	NM_032217.ANKRD17	chr4	-	74159365	74343366	5'	-49659
chr4.140329845	NM_201999.ELF2	chr4	-	140198320	140280056	5'	-49789
chr16.47026535	NM_003031.SIAH1	chr16	-	46951954	46976730	5'	-49805
chr4.148570855	NM_001957.EDNRA	chr4	+	148621356	148685556	5'	-50501
chr4.13289125	NM_148894.BOD1L	chr4	-	13179463	13238426	5'	-50699
chr6.154322345	NM_001145279.OPRM1	chr6	+	154373328	154482286	5'	-50983
chr1.222819785	NM_152495.CNIH3	chr1	+	222870801	222994872	5'	-51016
chr2.231233735	NM_016289.CAB39	chr2	+	231285800	231394033	5'	-52065
chr15.94618045	NM_001145155.NR2F2	chr15	+	94670160	94684494	5'	-52115
chr11.32509805	NM_006360.EIF3M	chr11	+	32561966	32580590	5'	-52161
chr1.234149305	NM_000081.LYST	chr1	-	233890968	234096843	5'	-52462
chr2.218569505	NM_022648.TNS1	chr2	-	218372756	218517041	5'	-52464
chr12.31951115	NM_018169.C12orf35	chr12	+	32003619	32037308	5'	-52504
chr1.19210465	NM_001136265.IFFO2	chr1	-	19103361	19155413	5'	-55052
chr9.32718355	NM_212558.TMEM215	chr9	+	32773496	32779199	5'	-55141
chr9.126004745	NM_001145001.NEK6	chr9	+	126060063	126154542	5'	-55318
chr8.131076695	NM_016623.FAM49B	chr8	-	130922897	131021182	5'	-55513
chr2.204384695	NM_001037631.CTLA4	chr2	+	204440753	204446928	5'	-56058
chr5.60607635	NM_020928.ZSWIM6	chr5	+	60663856	60877755	5'	-56221
chr9.112896645	NM_001401.LPAR1	chr9	-	112675874	112840186	5'	-56459
chr4.74399895	NM_032217.ANKRD17	chr4	-	74159365	74343366	5'	-56529
chr9.19174415	NM_001122.ADFP	chr9	-	19105758	19117573	5'	-56842
chr4.84312055	NM_016619.PLAC8	chr4	-	84230234	84254935	5'	-57120
chr7.106146135	NM_175884.FLJ36031	chr7	-	106086384	106088827	5'	-57308
chr7.76941105	NM_017439.PION	chr7	-	76778003	76883653	5'	-57452
chr11.61549645	NM_002032.FTH1	chr11	-	61488332	61491708	5'	-57937
chr6.149622805	NM_015093.MAP3K7IP2	chr6	+	149680755	149774442	5'	-57950
chr8.29322155	NM_001394.DUSP4	chr8	-	29249538	29264104	5'	-58051
chr1.167284145	NM_001001787.ATP1B1	chr1	+	167342570	167368584	5'	-58425
chr1.110166515	NM_024526.EPS8L3	chr1	-	110094224	110108087	5'	-58428
chr6.158105675	NM_016224.SNX9	chr6	+	158164281	158286097	5'	-58606
chr1.178808695	NM_001135669.XPR1	chr1	+	178867768	179126036	5'	-59073
chr8.38637155	NR_003129.RNF5P1	chr8	-	38576849	38577932	5'	-59223
chr21.34270055	NM_001697.ATP5O	chr21	-	34197626	34210028	5'	-60027
chr9.125999745	NM_001145001.NEK6	chr9	+	126060063	126154542	5'	-60318
chr19.14292555	NM_001025160.CD97	chr19	+	14353212	14380535	5'	-60657
chr4.11100325	NM_005114.HS3ST1	chr4	-	11009085	11039635	5'	-60690
chr7.4627765	NM_001037165.FOXK1	chr7	+	4688455	4777600	5'	-60690
chr6.107005395	NM_001624.AIM1	chr6	+	107066422	107125027	5'	-61027
chr20.23076745	NM_012072.CD93	chr20	-	23007992	23014977	5'	-61768
chr14.89217165	NM_001085471.FOXN3	chr14	-	88692268	89155247	5'	-61918
chr3.46106105	NM_001024644.XCR1	chr3	-	46037294	46043983	5'	-62122
chr1.167280435	NM_001001787.ATP1B1	chr1	+	167342570	167368584	5'	-62135
chr20.23077155	NM_012072.CD93	chr20	-	23007992	23014977	5'	-62178
chr15.68239835	NM_001105192.TLE3	chr15	-	68127596	68177310	5'	-62525
chr8.127702575	NM_174911.FAM84B	chr8	-	127633868	127639648	5'	-62927
chr1.190748425	NM_002922.RGS1	chr1	+	190811479	190815782	5'	-63054
chr1.169657495	NM_015172.BAT2D1	chr1	+	169721289	169829273	5'	-63794
chr7.17240805	NM_001621.AHR	chr7	+	17304831	17352299	5'	-64026
chr3.64252215	NM_198859.PRICKLE2	chr3	-	64054566	64186171	5'	-66044
chr10.20078575	NM_032812.PLXDC2	chr10	+	20145377	20609121	5'	-66802
chr15.83657335	NM_006738.AKAP13	chr15	+	83724874	84093590	5'	-67539
chr3.46111935	NM_001024644.XCR1	chr3	-	46037294	46043983	5'	-67952
chr4.186052405	NM_001995.ACSL1	chr4	-	185913742	185984209	5'	-68196
chr2.231216675	NM_016289.CAB39	chr2	+	231285800	231394033	5'	-69125
chr9.109015905	NM_002874.RAD23B	chr9	+	109085364	109134291	5'	-69459
chr20.48490785	NM_002827.PTPN1	chr20	+	48560297	48634493	5'	-69512
chr9.109015365	NM_002874.RAD23B	chr9	+	109085364	109134291	5'	-69999
chr4.147246275	NM_007080.LSM6	chr4	+	147316284	147330663	5'	-70009
chr4.186055115	NM_001995.ACSL1	chr4	-	185913742	185984209	5'	-70906
chr1.227402475	NM_004578.RAB4A	chr1	+	227473501	227507141	5'	-71026
chr20.48489195	NM_002827.PTPN1	chr20	+	48560297	48634493	5'	-71102
chr3.173167895	NM_022763.FNDC3B	chr3	+	173240111	173601184	5'	-72216
chr2.9761485	NM_006826.YWHAQ	chr2	-	9641556	9688557	5'	-72928
chr3.43195695	NM_032806.C3orf39	chr3	-	43095732	43122569	5'	-73126
chr6.155891995	NM_015718.NOX3	chr6	-	155758195	155818729	5'	-73266
chr12.95038995	NM_005230.ELK3	chr12	+	95112337	95185737	5'	-73342
chr2.207812245	NM_003709.KLF7	chr2	-	207653773	207738859	5'	-73386
chr8.134726835	NM_003033.ST3GAL1	chr8	-	134536272	134653365	5'	-73470
chr8.128421725	NR_002304.POU5F1P1	chr8	+	128497038	128498621	5'	-75313
chr5.148110575	NM_000024.ADRB2	chr5	+	148186348	148188381	5'	-75773
chr2.39594395	NM_003618.MAP4K3	chr2	-	39329925	39517723	5'	-76672
chr1.222765245	NM_001115113.WDR26	chr1	-	222639467	222688355	5'	-76890
chr7.130968855	NM_001018111.PODXL	chr7	-	130835560	130891916	5'	-76939
chr17.22568275	NM_015626.WSB1	chr17	+	22645232	22664772	5'	-76957
chr3.27550285	NM_003615.SLC4A7	chr3	-	27389217	27473249	5'	-77036
chr7.210815	NM_020223.FAM20C	chr7	+	288051	304059	5'	-77236
chr1.93997285	NM_003567.BCAR3	chr1	-	93799936	93919973	5'	-77312
chr12.68845715	NM_014515.CNOT2	chr12	+	68923043	69035040	5'	-77328
chr5.114739615	NM_001040440.CCDC112	chr5	-	114630783	114660357	5'	-79258
chr8.49890015	NM_001142857.EFCAB1	chr8	-	49790026	49810423	5'	-79592
chr9.18383625	NM_001040272.ADAMTSL1	chr9	+	18464103	18900947	5'	-80478
chr1.228661025	NM_024554.PGBD5	chr1	-	228524014	228579990	5'	-81035
chrX.13416005	NM_015507.EGFL6	chrX	+	13497661	13561615	5'	-81656
chr1.220064195	NM_007207.DUSP10	chr1	-	219941388	219982084	5'	-82111
chr7.50231415	NM_006060.IKZF1	chr7	+	50314923	50440292	5'	-83508
chr1.217329035	NM_138794.LYPLAL1	chr1	+	217413814	217452830	5'	-84779
chr1.220066885	NM_007207.DUSP10	chr1	-	219941388	219982084	5'	-84801
chr8.125938545	NR_027321.LOC157381	chr8	+	126023430	126032518	5'	-84885
chr8.29813645	NR_024473.LOC286135	chr8	+	29898570	29930663	5'	-84925
chr8.125896455	NM_014751.MTSS1	chr8	-	125632208	125809911	5'	-86544
chr20.48473415	NM_002827.PTPN1	chr20	+	48560297	48634493	5'	-86882
chr5.162709805	NM_004060.CCNG1	chr5	+	162797154	162804600	5'	-87349
chr7.106205645	NM_002649.PIK3CG	chr7	+	106293159	106334828	5'	-87514
chr8.132897985	NM_015137.EFR3A	chr8	+	132985540	133094953	5'	-87555
chr1.220069775	NM_007207.DUSP10	chr1	-	219941388	219982084	5'	-87691
chr6.47205925	NM_153840.GPR110	chr6	-	47075771	47118041	5'	-87884
chr9.18374215	NM_001040272.ADAMTSL1	chr9	+	18464103	18900947	5'	-89888
chr20.38841335	NM_005461.MAFB	chr20	-	38747930	38751290	5'	-90045
chr8.37581325	NM_025069.ZNF703	chr8	+	37672458	37675554	5'	-91133
chr2.61710585	NM_003400.XPO1	chr2	-	61558572	61618922	5'	-91663
chr6.47210365	NM_153840.GPR110	chr6	-	47075771	47118041	5'	-92324
chr3.16714745	NM_001351.DAZL	chr3	-	16603304	16622010	5'	-92735
chr8.128403955	NR_002304.POU5F1P1	chr8	+	128497038	128498621	5'	-93083
chr7.50196485	NM_007009.ZPBP	chr7	-	49947584	50103372	5'	-93113
chr6.138956205	NM_001144060.NHSL1	chr6	-	138784873	138862272	5'	-93933
chr8.125929185	NR_027321.LOC157381	chr8	+	126023430	126032518	5'	-94245
chrX.13401915	NM_015507.EGFL6	chrX	+	13497661	13561615	5'	-95746
chr1.230813935	NM_020808.SIPA1L2	chr1	-	230600334	230717866	5'	-96069
chr15.91148335	NM_001042572.CHD2	chr15	+	91244554	91293467	5'	-96219
chr20.48463175	NM_002827.PTPN1	chr20	+	48560297	48634493	5'	-97122
chr1.59120005	NM_002228.JUN	chr1	-	59019050	59022373	5'	-97632
chr1.220079925	NM_007207.DUSP10	chr1	-	219941388	219982084	5'	-97841
chr20.48462165	NM_002827.PTPN1	chr20	+	48560297	48634493	5'	-98132
chr2.64969755	NM_001135581.SLC1A4	chr2	+	65069082	65104501	5'	-99327
chr2.151151775	NM_005168.RND3	chr2	-	151032954	151052426	5'	-99349
chr1.59121865	NM_002228.JUN	chr1	-	59019050	59022373	5'	-99492
chr15.56411885	NM_000236.LIPC	chr15	+	56511466	56648365	5'	-99581
chr7.134483375	NM_018295.TMEM140	chr7	+	134483363	134501190	inside	12
chr10.115924335	NM_018017.C10orf118	chr10	-	115871963	115924354	inside	19
chr7.128482415	NM_012470.TNPO3	chr7	-	128382183	128482434	inside	19
chr10.72215135	NM_152710.C10orf27	chr10	-	72201000	72215163	inside	28
chr17.7064065	NM_001365.DLG4	chr17	-	7033935	7064093	inside	28
chr2.218955045	NM_000578.SLC11A1	chr2	+	218954995	218969861	inside	50
chr16.30391565	NM_001114380.ITGAL	chr16	+	30391483	30442007	inside	82
chr15.47700325	NM_152647.C15orf33	chr15	-	47407883	47700410	inside	85
chr14.50069675	NM_001127713.ATL1	chr14	+	50069549	50169534	inside	126
chr1.44913165	NM_001145636.C1orf228	chr1	+	44912980	44963850	inside	185
chr9.119506485	NM_138554.TLR4	chr9	+	119506280	119519585	inside	205
chr16.15095445	NM_018427.RRN3	chr16	-	15061379	15095659	inside	214
chr11.123600875	NM_001007249.OR8G2	chr11	+	123600607	123601522	inside	268
chr14.22354535	NM_001126105.SLC7A7	chr14	-	22312271	22354912	inside	377
chr1.27825295	NM_001042729.FGR	chr1	-	27811387	27825693	inside	398
chr1.109770145	NM_002790.PSMA5	chr1	-	109745994	109770560	inside	415
chr1.111544385	NM_024901.DENND2D	chr1	-	111531323	111544804	inside	419
chr21.26029395	NM_001003696.ATP5J	chr21	-	26018661	26029836	inside	441
chr11.34417495	NM_001752.CAT	chr11	+	34417053	34450183	inside	442
chr17.7064365	NM_000018.ACADVL	chr17	+	7063876	7069309	inside	489
chr4.159813215	NM_004453.ETFDH	chr4	+	159812726	159849291	inside	489
chr4.100070215	NM_001130679.EIF4E	chr4	-	100018629	100070809	inside	594
chr11.63830235	NM_004451.ESRRA	chr11	+	63829619	63840786	inside	616
chr1.227827785	NM_014409.TAF5L	chr1	-	227795486	227828417	inside	632
chr1.151780155	NM_002962.S100A5	chr1	-	151776246	151780865	inside	710
chr6.110842725	NM_003649.DDO	chr6	-	110820075	110843446	inside	721
chr4.159813475	NM_004453.ETFDH	chr4	+	159812726	159849291	inside	749
chr1.158520805	NM_001131039.PEX19	chr1	-	158513222	158521565	inside	760
chr21.26029075	NM_001003696.ATP5J	chr21	-	26018661	26029836	inside	761
chr15.70862415	NM_031284.ADPGK	chr15	-	70830760	70863179	inside	764
chr3.138021385	NM_001097599.TMEM22	chr3	+	138020550	138057424	inside	835
chr14.101267385	NR_026774.C14orf72	chr14	+	101266526	101268613	inside	859
chr1.40689285	NM_023070.ZNF643	chr1	+	40688365	40701939	inside	920
chr2.32143125	NM_014946.SPAST	chr2	+	32142183	32236210	inside	942
chr4.110701805	NM_017918.CCDC109B	chr4	+	110700803	110828321	inside	1002
chr1.26518025	NM_001803.CD52	chr1	+	26516997	26519601	inside	1028
chr19.1019265	NM_012292.HMHA1	chr19	+	1018173	1037627	inside	1092
chr1.203915155	NM_033102.SLC45A3	chr1	-	203893603	203916253	inside	1098
chr1.31002155	NM_006762.LAPTM5	chr1	-	30977901	31003270	inside	1115
chr13.110566745	NM_001113511.ARHGEF7	chr13	+	110565624	110745543	inside	1121
chr5.171546795	NM_005990.STK10	chr5	-	171401678	171547951	inside	1156
chr1.205162055	NM_001142472.FAIM3	chr1	-	205143252	205163215	inside	1160
chr14.73322465	NM_001043318.C14orf43	chr14	-	73251577	73323649	inside	1184
chr17.72790345	NM_001113491.SEPT9	chr17	+	72789086	73008273	inside	1259
chr1.27824415	NM_001042729.FGR	chr1	-	27811387	27825693	inside	1278
chr16.30009375	NM_004608.TBX6	chr16	-	30004617	30010706	inside	1331
chrX.152641445	NM_001139441.BCAP31	chrX	-	152619140	152642776	inside	1331
chr17.73635075	NM_001127198.TMC6	chr17	-	73620593	73636456	inside	1381
chr14.73321995	NM_001043318.C14orf43	chr14	-	73251577	73323649	inside	1654
chr6.119510345	NM_001100411.FAM184A	chr6	-	119322694	119512057	inside	1712
chr17.34281405	NM_006148.LASP1	chr17	+	34279637	34331548	inside	1768
chr11.128070795	NM_002017.FLI1	chr11	+	128069022	128188372	inside	1773
chr13.51274425	NM_024705.DHRS12	chr13	-	51240131	51276294	inside	1869
chr1.6010875	NM_003636.KCNAB2	chr1	+	6008966	6083110	inside	1909
chr1.46747175	NM_147192.DMBX1	chr1	+	46745254	46752473	inside	1921
chr2.127132085	NM_002101.GYPC	chr2	+	127130153	127170716	inside	1932
chr7.30292415	NM_147128.ZNRF2	chr7	+	30290447	30373833	inside	1968
chr1.44914975	NM_001145636.C1orf228	chr1	+	44912980	44963850	inside	1995
chr1.228951775	NM_006615.CAPN9	chr1	+	228949752	229004141	inside	2023
chr3.75564915	NR_024241.FAM86D	chr3	-	75553394	75566956	inside	2041
chr20.43972105	NM_006227.PLTP	chr20	-	43960803	43974193	inside	2088
chr8.42517555	NM_001135676.C8orf40	chr8	+	42515454	42527296	inside	2101
chr16.66838935	NM_012320.PLA2G15	chr16	+	66836747	66852462	inside	2188
chr5.150140255	NM_032947.MST150	chr5	+	150138059	150156491	inside	2196
chr1.204712625	NM_014002.IKBKE	chr1	+	204710418	204736845	inside	2207
chr19.8471245	NM_032152.PRAM1	chr19	-	8460939	8473495	inside	2250
chrX.40389375	NM_144970.CXorf38	chrX	-	40373990	40391721	inside	2346
chr19.60459445	NM_014931.SAPS1	chr19	-	60432958	60461850	inside	2405
chr17.3648875	NM_002208.ITGAE	chr17	-	3564667	3651286	inside	2411
chr16.24931705	NM_001006634.ARHGAP17	chr16	-	24838212	24934176	inside	2471
chr20.41731595	NM_002466.MYBL2	chr20	+	41729122	41778536	inside	2473
chr8.8274175	NM_001080826.PRAGMIN	chr8	-	8212667	8276667	inside	2492
chr19.20997845	NM_025189.ZNF430	chr19	+	20995336	21033493	inside	2509
chr3.126086325	NM_002213.ITGB5	chr3	-	125964484	126088834	inside	2509
chr11.68363465	NM_001031847.CPT1A	chr11	-	68278663	68365975	inside	2510
chr11.129826615	NM_139055.ADAMTS15	chr11	+	129824078	129848926	inside	2537
chr1.33585365	NM_004427.PHC2	chr1	-	33561810	33588086	inside	2721
chr1.26514615	NM_145345.UBXN11	chr1	-	26481359	26517343	inside	2728
chr13.109754685	NM_001845.COL4A1	chr13	-	109599310	109757497	inside	2812
chr1.28074465	NM_001039477.C1orf38	chr1	+	28071641	28085780	inside	2824
chr6.158325805	NM_003898.SYNJ2	chr6	+	158322906	158439556	inside	2899
chr11.68534515	NM_001098515.MRGPRF	chr11	-	68528437	68537426	inside	2911
chr3.187559755	NM_001080744.DGKG	chr3	-	187347683	187562717	inside	2962
chr1.148791505	NM_019032.ADAMTSL4	chr1	+	148788521	148800036	inside	2984
chr11.44546745	NM_001024844.CD82	chr11	+	44543716	44597891	inside	3029
chr6.159338145	NM_031924.RSPH3	chr6	-	159318254	159341186	inside	3041
chr11.75160475	NM_032564.DGAT2	chr11	+	75157425	75190227	inside	3050
chr5.71835925	NM_152625.ZNF366	chr5	-	71774989	71839005	inside	3080
chr7.1163175	NM_182491.ZFAND2A	chr7	-	1159068	1166324	inside	3149
chr14.99604655	NM_016337.EVL	chr14	+	99601503	99680326	inside	3152
chr11.118262905	NM_001716.CXCR5	chr11	+	118259750	118272181	inside	3155
chr1.111821315	NM_174896.C1orf162	chr1	+	111818126	111822657	inside	3189
chr1.224133425	NM_014698.TMEM63A	chr1	-	224099862	224136671	inside	3246
chr3.140674765	NM_004164.RBP2	chr3	-	140654415	140678042	inside	3277
chr19.54711015	NM_001136019.FCGRT	chr19	+	54707727	54721399	inside	3288
chr20.1254475	NM_080489.SDCBP2	chr20	-	1238620	1257838	inside	3363
chr4.39878295	NM_004310.RHOH	chr4	+	39874921	39922676	inside	3374
chr19.8338395	NM_001039667.ANGPTL4	chr19	+	8335010	8345257	inside	3385
chr2.32340855	NM_021209.NLRC4	chr2	-	32303021	32344305	inside	3450
chr13.113912735	NM_007368.RASA3	chr13	-	113765295	113916197	inside	3462
chr1.59381575	NR_027120.LOC729467	chr1	-	59370197	59385067	inside	3492
chr17.70967775	NM_014738.KIAA0195	chr17	+	70964258	71008128	inside	3517
chr1.205159675	NM_001142472.FAIM3	chr1	-	205143252	205163215	inside	3540
chr15.32413695	NM_001042494.SLC12A6	chr15	-	32309488	32417253	inside	3558
chr9.34444995	NM_147202.C9orf25	chr9	-	34388181	34448568	inside	3573
chr12.120552425	NM_032790.ORAI1	chr12	+	120548837	120564329	inside	3588
chr19.43833805	NM_004924.ACTN4	chr19	+	43830166	43913010	inside	3639
chr1.229238975	NM_198552.FAM89A	chr1	-	229221326	229242618	inside	3643
chr2.26317415	NM_000182.HADHA	chr2	-	26267007	26321098	inside	3683
chrX.150890065	NM_004961.GABRE	chrX	-	150872251	150893807	inside	3742
chr10.81951505	NM_001157.ANXA11	chr10	-	81904859	81955308	inside	3803
chr3.11292845	NM_001136031.ATG7	chr3	+	11289009	11574132	inside	3836
chr11.46315155	NM_201532.DGKZ	chr11	+	46311314	46358680	inside	3841
chr17.70288065	NM_017728.TMEM104	chr17	+	70284216	70347517	inside	3849
chr6.110115245	NM_001145128.AKD2	chr6	-	109977579	110119108	inside	3863
chr11.2358995	NM_004356.CD81	chr11	+	2355122	2375225	inside	3873
chr18.66111035	NM_004232.SOCS6	chr18	+	66107116	66148414	inside	3919
chr1.27830375	NM_005248.FGR	chr1	-	27811387	27834314	inside	3939
chr19.45659615	NM_000713.BLVRB	chr19	-	45645530	45663565	inside	3950
chr3.185379295	NM_001025205.AP2M1	chr3	+	185375327	185384573	inside	3968
chr11.34487795	NM_001422.ELF5	chr11	-	34456917	34491906	inside	4111
chr5.139702245	NM_001945.HBEGF	chr5	-	139692611	139706372	inside	4127
chr1.199255225	NM_017596.KIF21B	chr1	-	199205142	199259451	inside	4226
chr11.129828335	NM_139055.ADAMTS15	chr11	+	129824078	129848926	inside	4257
chr1.204848255	NM_006893.LGTN	chr1	-	204831597	204852527	inside	4272
chr19.2119465	NM_032482.DOT1L	chr19	+	2115147	2183577	inside	4318
chr17.72793565	NM_001113491.SEPT9	chr17	+	72789086	73008273	inside	4479
chr11.74736025	NM_004041.ARRB1	chr11	-	74654129	74740521	inside	4496
chr1.43601785	NM_022821.ELOVL1	chr1	-	43601658	43606286	inside	4501
chr9.79831395	NM_002072.GNAQ	chr9	-	79525010	79836012	inside	4617
chr6.137150725	NM_005923.MAP3K5	chr6	-	136919879	137155349	inside	4624
chr6.159336555	NM_031924.RSPH3	chr6	-	159318254	159341186	inside	4631
chr18.12643265	NM_001128626.SPIRE1	chr18	-	12436510	12647912	inside	4647
chr2.55308555	NM_001135598.C2orf63	chr2	-	55253187	55313203	inside	4648
chr22.23276615	NM_031444.C22orf13	chr22	-	23266407	23281275	inside	4660
chr1.152201965	NM_014437.SLC39A1	chr1	-	152198211	152206812	inside	4847
chr22.42655865	NM_025225.PNPLA3	chr22	+	42650951	42674781	inside	4914
chr12.75978555	NM_203394.E2F7	chr12	-	75939156	75983491	inside	4936
chr11.75162435	NM_032564.DGAT2	chr11	+	75157425	75190227	inside	5010
chr19.2120265	NM_032482.DOT1L	chr19	+	2115147	2183577	inside	5118
chr1.218324625	NM_006085.BPNT1	chr1	-	218297446	218329814	inside	5189
chr1.153418185	NM_025058.TRIM46	chr1	+	153412983	153424069	inside	5202
chr16.27237955	NM_000418.IL4R	chr16	+	27232751	27283600	inside	5204
chr11.92910895	NM_020179.C11orf75	chr11	-	92851286	92916194	inside	5299
chr2.138443595	NM_001024075.HNMT	chr2	+	138438277	138455718	inside	5318
chr7.29147245	NM_019029.CPVL	chr7	-	29001771	29152678	inside	5433
chr7.75871475	NM_080744.SRCRB4D	chr7	-	75856581	75876948	inside	5473
chr11.46316815	NM_201532.DGKZ	chr11	+	46311314	46358680	inside	5501
chr17.59812215	NM_000442.PECAM1	chr17	-	59753594	59817743	inside	5528
chr12.6315905	NM_001065.TNFRSF1A	chr12	-	6308183	6321522	inside	5617
chr19.52510585	NM_001736.C5AR1	chr19	+	52504943	52517167	inside	5642
chr1.109736415	NM_002959.SORT1	chr1	-	109653714	109742086	inside	5671
chr7.150732315	NM_198285.WDR86	chr7	-	150709139	150738057	inside	5742
chr1.95305345	NM_144988.ALG14	chr1	-	95220866	95311095	inside	5750
chr5.134757065	NM_001040158.H2AFY	chr5	-	134697969	134762827	inside	5762
chr16.29603715	NM_014298.QPRT	chr16	+	29597941	29616815	inside	5774
chr12.93562655	NM_020698.TMCC3	chr12	-	93485030	93568455	inside	5800
chr1.15452195	NM_052929.FHAD1	chr1	+	15446354	15597209	inside	5841
chr6.41356585	NM_018643.TREM1	chr6	-	41351689	41362435	inside	5850
chr5.50004445	NM_024615.PARP8	chr5	+	49998569	50173933	inside	5876
chr1.154312485	NM_001093725.MEX3A	chr1	-	154308427	154318413	inside	5928
chr9.122723065	NM_005658.TRAF1	chr9	-	122704492	122728994	inside	5929
chr17.46073175	NM_001144070.ABCC3	chr17	+	46067216	46100285	inside	5959
chr1.112077585	NM_019099.C1orf183	chr1	-	112069892	112083545	inside	5960
chr11.47233175	NM_001130102.NR1H3	chr11	+	47227024	47246977	inside	6151
chr11.3839775	NM_003156.STIM1	chr11	+	3833508	4071016	inside	6267
chr17.75617945	NM_019020.TBC1D16	chr17	-	75528413	75624242	inside	6297
chr3.190838445	NM_001114978.TP63	chr3	+	190831909	191097762	inside	6536
chr3.49489165	NM_004393.DAG1	chr3	+	49482568	49548052	inside	6597
chr10.5741965	NM_024701.ASB13	chr10	-	5720825	5748564	inside	6599
chr8.19847475	NM_000237.LPL	chr8	+	19840861	19869050	inside	6614
chr16.56382815	NM_001130099.KIFC3	chr16	-	56349629	56389430	inside	6615
chr15.67385085	NM_017705.PAQR5	chr15	+	67378347	67487030	inside	6738
chr21.45158625	NM_000211.ITGB2	chr21	-	45130296	45165393	inside	6768
chr9.15290465	NM_152574.TTC39B	chr9	-	15161560	15297244	inside	6779
chr6.138237075	NM_006290.TNFAIP3	chr6	+	138230273	138246142	inside	6802
chr11.124445045	NM_001145290.SLC37A2	chr11	+	124438222	124465621	inside	6823
chr2.108578035	NM_004987.LIMS1	chr2	+	108571198	108667321	inside	6837
chr2.169636395	NM_005771.DHRS9	chr2	+	169629544	169660923	inside	6851
chr1.181819495	NM_000433.NCF2	chr1	-	181791319	181826362	inside	6867
chr7.71508405	NM_031468.CALN1	chr7	-	70882411	71515296	inside	6891
chr11.129541815	NM_021978.ST14	chr11	+	129534891	129585467	inside	6924
chr9.131619145	NM_000113.TOR1A	chr9	-	131615041	131626262	inside	7117
chr8.91090245	NM_001359.DECR1	chr8	+	91082755	91133403	inside	7490
chr19.55532235	NR_002798.NAPSB	chr19	-	55528868	55539817	inside	7582
chr1.43583675	NM_005373.MPL	chr1	+	43576061	43592722	inside	7614
chr1.27818035	NM_001042729.FGR	chr1	-	27811387	27825693	inside	7658
chr14.99609215	NM_016337.EVL	chr14	+	99601503	99680326	inside	7712
chr11.124445935	NM_001145290.SLC37A2	chr11	+	124438222	124465621	inside	7713
chr3.130633815	NM_003925.MBD4	chr3	-	130632482	130641542	inside	7727
chr17.63763495	NM_001033569.AMZ2	chr17	+	63755739	63764900	inside	7756
chr1.165318685	NM_005814.GPA33	chr1	-	165288705	165326492	inside	7807
chr8.91090575	NM_001359.DECR1	chr8	+	91082755	91133403	inside	7820
chr10.99607905	NM_001010917.GOLGA7B	chr10	+	99599985	99617772	inside	7920
chr19.50710495	NM_003370.VASP	chr19	+	50702527	50722080	inside	7968
chr12.110336105	NM_005475.SH2B3	chr12	+	110328134	110373809	inside	7971
chr15.87730365	NR_015411.LOC254559	chr15	+	87722276	87742722	inside	8089
chr3.126080735	NM_002213.ITGB5	chr3	-	125964484	126088834	inside	8099
chr19.8540205	NM_012335.MYO1F	chr19	-	8491996	8548307	inside	8102
chr16.69022375	NM_006927.ST3GAL2	chr16	-	68970838	69030492	inside	8117
chr1.241476955	NM_001042404.CEP170	chr1	-	241354352	241485331	inside	8376
chr12.116974895	NM_018639.WSB2	chr12	-	116954879	116983334	inside	8439
chr4.6970515	NM_001113361.TBC1D14	chr4	+	6962071	7085746	inside	8444
chr6.137146845	NM_005923.MAP3K5	chr6	-	136919879	137155349	inside	8504
chr5.171539435	NM_005990.STK10	chr5	-	171401678	171547951	inside	8516
chr3.126080245	NM_002213.ITGB5	chr3	-	125964484	126088834	inside	8589
chr19.50711125	NM_003370.VASP	chr19	+	50702527	50722080	inside	8598
chr15.56226385	NM_020980.AQP9	chr15	+	56217699	56265402	inside	8686
chr9.116187745	NM_030767.AKNA	chr9	-	116136254	116196506	inside	8761
chr12.120706975	NM_019034.RHOF	chr12	-	120700042	120715977	inside	9002
chr19.56999275	NM_002030.FPR3	chr19	+	56990222	57021146	inside	9053
chr16.23419835	NM_015044.GGA2	chr16	-	23383143	23429309	inside	9474
chr4.75459325	NM_001432.EREG	chr4	+	75449723	75473341	inside	9602
chr10.90992025	NM_001127605.LIPA	chr10	-	90963305	91001640	inside	9615
chr8.53630915	NM_207413.FAM150A	chr8	-	53609150	53640574	inside	9659
chr13.45644765	NM_002298.LCP1	chr13	-	45598059	45654460	inside	9695
chr2.113601645	NM_000577.IL1RN	chr2	+	113591940	113608064	inside	9705
chr11.44553535	NM_001024844.CD82	chr11	+	44543716	44597891	inside	9819
chr4.2718015	NM_024309.TNIP2	chr4	-	2713184	2727859	inside	9844
chr1.55443355	NM_015306.USP24	chr1	-	55304619	55453350	inside	9995
chr3.45152785	NM_022842.CDCP1	chr3	-	45098772	45162918	inside	10133
chr8.38983815	NM_001005845.ADAM9	chr8	+	38973661	39081936	inside	10154
chr20.54431115	NM_020356.CASS4	chr20	+	54420770	54467243	inside	10345
chr17.39201445	NM_004090.DUSP3	chr17	-	39199014	39211894	inside	10449
chr12.55819155	NM_002332.LRP1	chr12	+	55808548	55893392	inside	10607
chr19.7515665	NM_006702.PNPLA6	chr19	+	7505042	7532652	inside	10623
chr16.69019845	NM_006927.ST3GAL2	chr16	-	68970838	69030492	inside	10647
chr7.101725825	NM_020979.SH2B2	chr7	+	101715165	101748898	inside	10660
chr15.38823895	NM_018145.FAM82A2	chr15	-	38815377	38834750	inside	10855
chr9.99910365	NM_033220.TRIM14	chr9	-	99871392	99921309	inside	10944
chr11.63127385	NM_001128203.PLA2G16	chr11	-	63098519	63138517	inside	11132
chr1.203905105	NM_033102.SLC45A3	chr1	-	203893603	203916253	inside	11148
chr8.27213515	NM_171982.TRIM35	chr8	-	27198320	27224751	inside	11236
chr3.39158835	NM_033027.AXUD1	chr3	-	39158347	39170106	inside	11271
chr6.86227325	NM_002526.NT5E	chr6	+	86216020	86262217	inside	11305
chr2.196733275	NM_004226.STK17B	chr2	-	196706552	196744581	inside	11306
chr13.45643075	NM_002298.LCP1	chr13	-	45598059	45654460	inside	11385
chr1.19439175	NM_015047.KIAA0090	chr1	-	19417170	19450633	inside	11458
chr22.36939425	NM_012323.MAFF	chr22	+	36927943	36942460	inside	11482
chr1.204495725	NM_001910.CTSE	chr1	+	204484081	204498727	inside	11644
chr1.241497645	NM_006642.SDCCAG8	chr1	+	241485942	241730016	inside	11703
chr5.176354265	NM_016290.UIMC1	chr5	-	176264611	176366049	inside	11784
chr5.131786485	NM_001013717.LOC441108	chr5	+	131774571	131825958	inside	11914
chr19.7517025	NM_006702.PNPLA6	chr19	+	7505042	7532652	inside	11983
chr17.3980945	NM_015113.ZZEF1	chr17	-	3854487	3993002	inside	12057
chr5.134750665	NM_001040158.H2AFY	chr5	-	134697969	134762827	inside	12162
chrX.128712815	NM_003399.XPNPEP2	chrX	+	128700626	128731206	inside	12189
chr1.26741055	NM_002953.RPS6KA1	chr1	+	26728835	26774107	inside	12220
chr3.140729125	NM_002899.RBP1	chr3	-	140718965	140741361	inside	12236
chr8.33531925	NM_024787.RNF122	chr8	-	33524814	33544185	inside	12260
chr15.72275965	NM_001142617.STRA6	chr15	-	72258862	72288424	inside	12459
chr22.36795715	NM_001039583.PICK1	chr22	+	36783207	36801654	inside	12508
chr17.69986655	NM_007261.CD300A	chr17	+	69974116	69992528	inside	12539
chr8.38432895	NM_015850.FGFR1	chr8	-	38387812	38445509	inside	12614
chr19.4456095	NM_001080400.KIAA1881	chr19	-	4453191	4468716	inside	12621
chr1.154363755	NM_005572.LMNA	chr1	+	154351084	154374281	inside	12671
chr12.51899585	NM_000966.RARG	chr12	-	51890619	51912303	inside	12718
chr1.26741565	NM_002953.RPS6KA1	chr1	+	26728835	26774107	inside	12730
chr1.6489855	NM_198681.PLEKHG5	chr1	-	6448738	6502656	inside	12801
chr8.37863355	NM_001002814.RAB11FIP1	chr8	-	37835627	37876161	inside	12806
chr3.69884275	NM_198159.MITF	chr3	+	69871322	70100177	inside	12953
chr11.92903175	NM_020179.C11orf75	chr11	-	92851286	92916194	inside	13019
chr16.66849775	NM_012320.PLA2G15	chr16	+	66836747	66852462	inside	13028
chr1.26741915	NM_002953.RPS6KA1	chr1	+	26728835	26774107	inside	13080
chr3.135439155	NM_001005861.RYK	chr3	-	135358667	135452276	inside	13121
chr19.46574915	NM_001098825.TMEM91	chr19	+	46561710	46581827	inside	13205
chr17.64555515	NM_080283.ABCA9	chr17	-	64482367	64568731	inside	13216
chr3.152645895	NM_178822.IGSF10	chr3	-	152637166	152659187	inside	13292
chr11.61487285	NM_001139443.BEST1	chr11	+	61473931	61487642	inside	13354
chr4.140407445	NM_032623.C4orf49	chr4	-	140406766	140420942	inside	13497
chr2.28482925	NM_005253.FOSL2	chr2	+	28469282	28491020	inside	13643
chr11.118743915	NM_004205.USP2	chr11	-	118731134	118757646	inside	13731
chr15.63488535	NM_020962.IGDCC4	chr15	-	63460877	63502463	inside	13928
chr1.21653205	NM_032264.NBPF3	chr1	+	21639217	21683980	inside	13988
chr15.90212115	NM_001145044.SLCO3A1	chr15	+	90197941	90516669	inside	14174
chr1.30989045	NM_006762.LAPTM5	chr1	-	30977901	31003270	inside	14225
chr14.81055725	NM_005065.SEL1L	chr14	-	81008993	81069958	inside	14233
chr8.38431165	NM_015850.FGFR1	chr8	-	38387812	38445509	inside	14344
chr1.149550945	NM_002651.PI4KB	chr1	-	149531036	149565348	inside	14403
chr7.12591395	NM_001112706.SCIN	chr7	+	12576727	12659753	inside	14668
chr17.35733675	NM_000964.RARA	chr17	+	35718971	35767420	inside	14704
chr19.48756865	NM_006297.XRCC1	chr19	-	48739303	48771570	inside	14705
chr3.120996755	NM_003889.NR1I2	chr3	+	120982020	121020022	inside	14735
chr3.139945975	NM_006219.PIK3CB	chr3	-	139856920	139960875	inside	14900
chr6.86230935	NM_002526.NT5E	chr6	+	86216020	86262217	inside	14915
chr18.19256995	NM_032933.C18orf45	chr18	-	19129976	19271923	inside	14928
chr7.47939565	NM_138295.PKD1L1	chr7	-	47780814	47954562	inside	14997
chr11.128281525	NM_000890.KCNJ5	chr11	+	128266522	128293161	inside	15003
chr1.11773595	NM_005957.MTHFR	chr1	-	11768373	11788702	inside	15107
chr1.164078685	NM_012474.UCK2	chr1	+	164063513	164143963	inside	15172
chr17.35734155	NM_000964.RARA	chr17	+	35718971	35767420	inside	15184
chr5.131790185	NM_001013717.LOC441108	chr5	+	131774571	131825958	inside	15614
chr5.139024185	NM_016463.CXXC5	chr5	+	139008484	139042864	inside	15701
chr9.129641125	NM_000118.ENG	chr9	-	129617111	129656868	inside	15743
chr1.12584645	NM_004753.DHRS3	chr1	-	12550525	12600407	inside	15762
chr12.51896515	NM_000966.RARG	chr12	-	51890619	51912303	inside	15788
chr7.20207725	NM_182762.MACC1	chr7	-	20140803	20223538	inside	15813
chr1.203900325	NM_033102.SLC45A3	chr1	-	203893603	203916253	inside	15928
chr19.47397645	NM_133328.DEDD2	chr19	-	47394591	47413653	inside	16008
chr12.108383475	NM_031954.KCTD10	chr12	-	108370842	108399538	inside	16063
chr20.34179965	NM_177996.EPB41L1	chr20	+	34163761	34284135	inside	16204
chr9.99708445	NM_016481.C9orf156	chr9	-	99706592	99724673	inside	16228
chr11.129840415	NM_139055.ADAMTS15	chr11	+	129824078	129848926	inside	16337
chr4.1859485	NM_001042424.WHSC1	chr4	+	1842920	1953732	inside	16565
chr13.99556035	NM_000282.PCCA	chr13	+	99539337	99980689	inside	16698
chr12.50054615	NM_007210.GALNT6	chr12	-	50032099	50071467	inside	16852
chr15.41329365	NM_004245.TGM5	chr15	-	41312666	41346347	inside	16982
chr1.32037165	NM_144569.SPOCD1	chr1	-	32028611	32054167	inside	17002
chr3.11306055	NM_001136031.ATG7	chr3	+	11289009	11574132	inside	17046
chr13.113898985	NM_007368.RASA3	chr13	-	113765295	113916197	inside	17212
chr1.12166925	NM_001066.TNFRSF1B	chr1	+	12149646	12191864	inside	17279
chr1.32036795	NM_144569.SPOCD1	chr1	-	32028611	32054167	inside	17372
chr3.123567285	NM_001017928.CCDC58	chr3	-	123561125	123584764	inside	17479
chr10.98246165	NM_012465.TLL2	chr10	-	98114355	98263658	inside	17493
chr5.6785235	NM_006999.POLS	chr5	+	6767717	6810161	inside	17518
chr2.127982905	NM_017969.IWS1	chr2	-	127954852	128000557	inside	17652
chr5.147761395	NM_030793.FBXO38	chr5	+	147743738	147802592	inside	17657
chr9.38041545	NM_003028.SHB	chr9	-	37905894	38059210	inside	17665
chr17.71504685	NM_001113324.LOC100134934	chr17	+	71486895	71508262	inside	17790
chr11.58714205	NM_015177.DTX4	chr11	+	58696387	58732636	inside	17818
chr9.36144795	NM_022343.GLIPR2	chr9	+	36126741	36153903	inside	18054
chr20.49800235	NM_006045.ATP9A	chr20	-	49646720	49818315	inside	18080
chr15.72879655	NM_001127190.CSK	chr15	+	72861477	72882592	inside	18178
chr1.152662585	NM_000565.IL6R	chr1	+	152644292	152706812	inside	18293
chr11.122232865	NM_019604.CRTAM	chr11	+	122214464	122248557	inside	18401
chr2.201518125	NM_006190.ORC2L	chr2	-	201483138	201536655	inside	18530
chr5.169638715	NM_005565.LCP2	chr5	-	169607665	169657400	inside	18685
chr12.29286635	NM_018099.FAR2	chr12	+	29267864	29378273	inside	18771
chr17.51202195	NM_001102402.PCTP	chr17	+	51183354	51209747	inside	18841
chrX.153613595	NM_001081573.GAB3	chrX	-	153556720	153632542	inside	18947
chr5.169638335	NM_005565.LCP2	chr5	-	169607665	169657400	inside	19065
chr1.40884845	NM_014747.RIMS3	chr1	-	40858938	40903911	inside	19066
chr1.40297935	NM_001105530.CAP1	chr1	+	40278841	40310908	inside	19094
chr17.37541305	NM_004583.RAB5C	chr17	-	37530522	37560548	inside	19243
chr17.71506245	NM_001113324.LOC100134934	chr17	+	71486895	71508262	inside	19350
chr1.154789485	NM_178229.IQGAP3	chr1	-	154761820	154809020	inside	19535
chr15.73122515	NM_021823.PPCDC	chr15	+	73102979	73130120	inside	19536
chr15.49398525	NM_000103.CYP19A1	chr15	-	49287545	49418087	inside	19562
chr1.66050465	NM_001037341.PDE4B	chr1	+	66030780	66612850	inside	19685
chr20.33843325	NM_016436.PHF20	chr20	+	33823336	34001702	inside	19989
chr11.124458275	NM_001145290.SLC37A2	chr11	+	124438222	124465621	inside	20053
chr11.6613575	NM_003737.DCHS1	chr11	-	6599133	6633650	inside	20075
chr17.68799295	NM_012121.CDC42EP4	chr17	-	68791357	68819738	inside	20443
chr11.13276345	NM_001030272.ARNTL	chr11	+	13255900	13365388	inside	20445
chr1.154788505	NM_178229.IQGAP3	chr1	-	154761820	154809020	inside	20515
chr3.52485225	NM_007184.NISCH	chr3	+	52464563	52502128	inside	20662
chr3.44971665	NM_001135179.ZDHHC3	chr3	-	44931757	44992678	inside	21013
chr3.123278125	NM_175862.CD86	chr3	+	123256910	123322673	inside	21215
chr2.12795815	NM_021643.TRIB2	chr2	+	12774448	12800309	inside	21367
chr20.36205695	NM_004613.TGM2	chr20	-	36190277	36227114	inside	21419
chr4.77332575	NM_005506.SCARB2	chr4	-	77298917	77354059	inside	21484
chr11.118735905	NM_004205.USP2	chr11	-	118731134	118757646	inside	21741
chr6.148727175	NM_015278.SASH1	chr6	+	148705421	148914877	inside	21754
chr9.116174675	NM_030767.AKNA	chr9	-	116136254	116196506	inside	21831
chr1.164085385	NM_012474.UCK2	chr1	+	164063513	164143963	inside	21872
chr19.17069565	NM_001130065.MYO9B	chr19	+	17047590	17185104	inside	21975
chr14.73301655	NM_001043318.C14orf43	chr14	-	73251577	73323649	inside	21994
chr1.17760925	NM_018125.ARHGEF10L	chr1	+	17738916	17896957	inside	22009
chr6.148727535	NM_015278.SASH1	chr6	+	148705421	148914877	inside	22114
chr1.15980005	NM_017556.FBLIM1	chr1	+	15957841	15985671	inside	22164
chr9.129542355	NM_001142531.SH2D3C	chr9	-	129540416	129564540	inside	22185
chr14.22700455	NM_012244.SLC7A8	chr14	-	22664343	22722689	inside	22234
chr3.5161275	NM_018184.ARL8B	chr3	+	5138929	5197601	inside	22346
chr15.56534075	NM_000236.LIPC	chr15	+	56511466	56648365	inside	22609
chr9.130861775	NM_032809.FAM73B	chr9	+	130839073	130874172	inside	22702
chr19.54809435	NM_020719.PRR12	chr19	+	54786723	54821508	inside	22712
chr16.25053345	NM_001032391.LCMT1	chr16	+	25030547	25097052	inside	22798
chr20.4154805	NM_000678.ADRA1D	chr20	-	4149277	4177659	inside	22854
chr21.35159855	NM_001001890.RUNX1	chr21	-	35081967	35182857	inside	23002
chr17.70736245	NM_024844.NUP85	chr17	+	70713191	70743449	inside	23054
chr7.75405435	NM_000941.POR	chr7	+	75382355	75454109	inside	23080
chr8.27248165	NM_004103.PTK2B	chr8	+	27224915	27372820	inside	23250
chr2.37729535	NM_006449.CDC42EP3	chr2	-	37724246	37752830	inside	23295
chr19.19566945	NM_025245.PBX4	chr19	-	19533521	19590439	inside	23494
chr11.64379215	NM_006795.EHD1	chr11	-	64376783	64402767	inside	23552
chr7.72653125	NM_032951.MLXIPL	chr7	-	72645459	72676806	inside	23681
chr7.133628595	NM_032826.SLC35B4	chr7	-	133624631	133652367	inside	23772
chr2.161725805	NM_004180.TANK	chr2	+	161701711	161800928	inside	24094
chr1.245670175	NM_001079821.NLRP3	chr1	+	245646080	245679027	inside	24095
chr17.62828675	NM_012417.PITPNC1	chr17	+	62804385	63120109	inside	24290
chr9.287735	NM_203447.DOCK8	chr9	+	263047	455254	inside	24688
chr19.17748075	NM_015122.FCHO1	chr19	+	17723335	17760365	inside	24740
chr5.95769845	NM_000439.PCSK1	chr5	-	95751874	95794708	inside	24863
chr19.50912635	NM_017659.QPCTL	chr19	+	50887771	50935848	inside	24864
chr17.24506655	NM_078471.MYO18A	chr17	-	24424653	24531533	inside	24878
chr6.150530795	NM_030949.PPP1R14C	chr6	+	150505880	150613221	inside	24915
chr9.99883715	NM_018946.NANS	chr9	+	99858779	99885185	inside	24936
chr7.30166015	NM_152793.C7orf41	chr7	+	30141076	30168906	inside	24939
chr17.35743945	NM_000964.RARA	chr17	+	35718971	35767420	inside	24974
chr13.109986835	NM_017817.RAB20	chr13	-	109973413	110012072	inside	25237
chr2.241200105	NM_023089.CAPN10	chr2	+	241174824	241205795	inside	25281
chr12.107231895	NM_001142343.CMKLR1	chr12	-	107205951	107257224	inside	25329
chr16.65116405	NM_004614.TK2	chr16	-	65100845	65141816	inside	25411
chr22.45426755	NM_015124.GRAMD4	chr22	+	45401321	45454352	inside	25434
chr19.3112675	NM_002068.GNA15	chr19	+	3087190	3114766	inside	25485
chr1.84341875	NM_002731.PRKACB	chr1	+	84316332	84476769	inside	25543
chr1.109175605	NM_152763.C1orf62	chr1	-	109160047	109201239	inside	25634
chr11.111221865	NM_001077690.ALG9	chr11	-	111158128	111247515	inside	25650
chr13.52186195	NM_001011705.LECT1	chr13	-	52175399	52211948	inside	25753
chr12.27594115	NM_003622.PPFIBP1	chr12	+	27568311	27739763	inside	25804
chr14.89623835	NM_022054.KCNK13	chr14	+	89597860	89721948	inside	25975
chr1.204736475	NM_014002.IKBKE	chr1	+	204710418	204736845	inside	26057
chr1.153772645	NM_018489.ASH1L	chr1	-	153571675	153798948	inside	26303
chrX.129045815	NM_001127197.ELF4	chrX	-	129026575	129072369	inside	26554
chr17.46094305	NM_001144070.ABCC3	chr17	+	46067216	46100285	inside	27089
chr2.88680815	NM_004836.EIF2AK3	chr2	-	88637373	88708109	inside	27294
chr16.27160005	NM_145080.NSMCE1	chr16	-	27143815	27187614	inside	27609
chr6.35445975	NM_006238.PPARD	chr6	+	35418312	35503933	inside	27663
chr1.239842515	NM_014322.OPN3	chr1	-	239823074	239870324	inside	27809
chr11.86033055	NM_001014811.ME3	chr11	-	85829797	86060888	inside	27833
chr16.83646805	NM_014732.KIAA0513	chr16	+	83618910	83685329	inside	27895
chr20.29593875	NM_030789.HM13	chr20	+	29565901	29621031	inside	27974
chr3.126060735	NM_002213.ITGB5	chr3	-	125964484	126088834	inside	28099
chr9.126088235	NM_001145001.NEK6	chr9	+	126060063	126154542	inside	28172
chr2.40482675	NM_001112800.SLC8A1	chr2	-	40192789	40510948	inside	28273
chr8.133976775	NM_003235.TG	chr8	+	133948386	134216325	inside	28389
chr6.36300945	NM_015695.BRPF3	chr6	+	36272527	36308545	inside	28418
chr17.34308145	NM_006148.LASP1	chr17	+	34279637	34331548	inside	28508
chr7.65336235	NM_003596.TPST1	chr7	+	65307693	65462872	inside	28542
chr20.60839195	NM_002531.NTSR1	chr20	+	60810633	60864568	inside	28562
chr9.126088685	NM_001145001.NEK6	chr9	+	126060063	126154542	inside	28622
chr5.60998065	NM_173667.FLJ37543	chr5	+	60969392	61038119	inside	28673
chr17.34308665	NM_006148.LASP1	chr17	+	34279637	34331548	inside	29028
chr22.43986235	NM_001009880.C22orf9	chr22	-	43966786	44015314	inside	29079
chr11.71793985	NM_030813.CLPB	chr11	-	71681117	71823216	inside	29231
chrX.44915745	NM_176819.CXorf36	chrX	-	44892561	44945090	inside	29345
chr4.39287525	NM_174921.C4orf34	chr4	-	39228940	39316876	inside	29351
chr2.26350635	NM_000183.HADHB	chr2	+	26321119	26366837	inside	29516
chr5.156570375	NM_005546.ITK	chr5	+	156540484	156614687	inside	29891
chr14.68826635	NM_020692.GALNTL1	chr14	+	68796667	68890936	inside	29968
chr14.68965245	NM_018375.SLC39A9	chr14	+	68935159	68998858	inside	30086
chr13.98680935	NM_001144072.UBAC2	chr13	+	98650679	98836752	inside	30256
chr22.23251525	NM_016327.UPB1	chr22	+	23221250	23252553	inside	30275
chr6.134346365	NM_004865.TBPL1	chr6	+	134315993	134350322	inside	30372
chr11.72110475	NM_001040118.ARAP1	chr11	-	72073762	72141082	inside	30607
chr20.2062225	NM_080836.STK35	chr20	+	2031518	2077198	inside	30707
chr3.109115485	NR_015394.LOC285205	chr3	+	109084741	109130441	inside	30744
chr17.59786895	NM_000442.PECAM1	chr17	-	59753594	59817743	inside	30848
chr7.47514765	NM_022748.TNS3	chr7	-	47281276	47545724	inside	30959
chr2.73940605	NM_201647.STAMBP	chr2	+	73909593	73943519	inside	31012
chr17.34310885	NM_006148.LASP1	chr17	+	34279637	34331548	inside	31248
chr1.53349595	NM_006671.SLC1A7	chr1	-	53325442	53380877	inside	31282
chr3.120830735	NM_015900.PLA1A	chr3	+	120799411	120831348	inside	31324
chr9.133571415	NM_005312.RAPGEF1	chr9	-	133441977	133602746	inside	31331
chr1.154777655	NM_178229.IQGAP3	chr1	-	154761820	154809020	inside	31365
chr2.228076575	NM_001135187.AGFG1	chr2	+	228045131	228134182	inside	31444
chr1.241517785	NM_006642.SDCCAG8	chr1	+	241485942	241730016	inside	31843
chr2.119448165	NM_006770.MARCO	chr2	+	119416214	119468706	inside	31951
chr3.14451145	NM_001134367.SLC6A6	chr3	+	14419109	14505859	inside	32036
chr10.80843195	NM_153367.ZCCHC24	chr10	-	80812090	80875389	inside	32194
chr19.55092175	NM_172374.IL4I1	chr19	-	55084722	55124574	inside	32399
chr1.204957605	NM_004759.MAPKAPK2	chr1	+	204924911	204974249	inside	32694
chr13.109978955	NM_017817.RAB20	chr13	-	109973413	110012072	inside	33117
chr21.42526365	NM_207627.ABCG1	chr21	+	42492867	42590423	inside	33498
chr20.21088775	NM_018474.NCRNA00153	chr20	+	21054645	21175258	inside	34130
chr1.40087625	NM_017646.TRIT1	chr1	-	40079292	40121764	inside	34139
chr1.19964855	NM_181719.TMCO4	chr1	-	19881292	19998997	inside	34142
chr18.12005815	NM_014214.IMPA2	chr18	+	11971454	12020876	inside	34361
chr19.17082165	NM_001130065.MYO9B	chr19	+	17047590	17185104	inside	34575
chr1.40869325	NM_014747.RIMS3	chr1	-	40858938	40903911	inside	34586
chr8.18880625	NM_015310.PSD3	chr8	-	18429092	18915476	inside	34851
chr12.119152905	NM_001080855.PXN	chr12	-	119132632	119187946	inside	35041
chr7.2815205	NM_007353.GNA12	chr7	-	2734266	2850485	inside	35280
chr16.51682265	NM_025134.CHD9	chr16	+	51646445	51918915	inside	35820
chr2.223280945	NM_058165.MOGAT1	chr2	+	223244700	223282893	inside	36245
chrX.19014275	NM_001079859.GPR64	chrX	-	18917345	19050598	inside	36323
chr11.129341575	NM_020228.PRDM10	chr11	-	129274810	129377940	inside	36365
chr2.36642335	NM_001042548.FEZ2	chr2	-	36632904	36678836	inside	36501
chr18.453975	NM_130386.COLEC12	chr18	-	309355	490729	inside	36754
chr11.66878775	NR_024469.LOC100130987	chr11	+	66841885	66915734	inside	36890
chr19.17084785	NM_001130065.MYO9B	chr19	+	17047590	17185104	inside	37195
chr6.143461085	NM_016108.AIG1	chr6	+	143423715	143703134	inside	37370
chr15.47005245	NM_203349.SHC4	chr15	-	46903226	47042933	inside	37688
chr1.228307345	NM_004481.GALNT2	chr1	+	228269578	228484498	inside	37767
chr5.146775655	NM_001387.DPYSL3	chr5	-	146750563	146813453	inside	37798
chr2.113715145	NM_003466.PAX8	chr2	-	113690044	113752968	inside	37823
chr3.144052465	NM_013363.PCOLCE2	chr3	-	144019400	144090624	inside	38159
chr3.12342635	NM_005037.PPARG	chr3	+	12304348	12450855	inside	38287
chr3.144052065	NM_013363.PCOLCE2	chr3	-	144019400	144090624	inside	38559
chr16.10917365	NM_000246.CIITA	chr16	+	10878555	10926341	inside	38810
chrX.64843065	NM_002444.MSN	chrX	+	64804235	64878518	inside	38830
chr14.90914395	NM_001080414.CCDC88C	chr14	-	90807419	90953886	inside	39491
chr11.66881515	NR_024469.LOC100130987	chr11	+	66841885	66915734	inside	39630
chr2.74953255	NM_000189.HK2	chr2	+	74913289	74973989	inside	39966
chr5.161467405	NM_000816.GABRG2	chr5	+	161427225	161515123	inside	40180
chr8.125769725	NM_014751.MTSS1	chr8	-	125632208	125809911	inside	40186
chr15.50219225	NM_006578.GNB5	chr15	-	50200414	50259454	inside	40229
chr3.45122415	NM_022842.CDCP1	chr3	-	45098772	45162918	inside	40503
chr10.82245145	NM_001128309.TSPAN14	chr10	+	82204017	82272371	inside	41128
chr6.125558025	NM_001003396.TPD52L1	chr6	+	125516577	125626343	inside	41448
chr17.1437395	NM_152346.SLC43A2	chr17	-	1424445	1478880	inside	41485
chr6.53280015	NM_021814.ELOVL5	chr6	-	53240154	53321901	inside	41886
chr19.6629735	NM_000064.C3	chr19	-	6628845	6671662	inside	41927
chr15.50217505	NM_006578.GNB5	chr15	-	50200414	50259454	inside	41949
chr17.59775585	NM_000442.PECAM1	chr17	-	59753594	59817743	inside	42158
chr11.129335495	NM_020228.PRDM10	chr11	-	129274810	129377940	inside	42445
chr2.238103155	NM_001042467.MLPH	chr2	+	238060616	238128700	inside	42539
chr8.108536365	NM_001146.ANGPT1	chr8	-	108330885	108579430	inside	43065
chr9.99931655	NM_003389.CORO2A	chr9	-	99923079	99974995	inside	43340
chr5.159628725	NM_024565.CCNJL	chr5	-	159611248	159672151	inside	43426
chr5.65971665	NM_198828.MAST4	chr5	+	65927931	66318107	inside	43734
chr2.238104415	NM_001042467.MLPH	chr2	+	238060616	238128700	inside	43799
chr2.47065705	NM_020458.TTC7A	chr2	+	47021816	47156779	inside	43889
chr12.55245785	NM_002898.RBMS2	chr12	+	55201875	55276247	inside	43910
chr15.65189195	NM_005902.SMAD3	chr15	+	65145248	65274587	inside	43947
chr8.104266095	NM_001024372.BAALC	chr8	+	104222096	104311709	inside	43999
chr11.74584215	NM_001145212.SLCO2B1	chr11	+	74539687	74595092	inside	44528
chr16.51691105	NM_025134.CHD9	chr16	+	51646445	51918915	inside	44660
chr17.65627915	NM_018658.KCNJ16	chr17	+	65583020	65643341	inside	44895
chr14.103338645	NM_015316.PPP1R13B	chr14	-	103269840	103383680	inside	45035
chr1.148648845	NM_015203.RPRD2	chr1	+	148603613	148715665	inside	45232
chr2.238478415	NM_005855.RAMP1	chr2	+	238432925	238485494	inside	45490
chr14.60903855	NM_006255.PRKCH	chr14	+	60858267	61087451	inside	45588
chr4.170383225	NM_020870.SH3RF1	chr4	-	170251981	170428824	inside	45599
chr4.86060925	NM_014991.WDFY3	chr4	-	85809722	86106568	inside	45643
chr10.79413605	NM_007055.POLR3A	chr10	-	79405909	79459265	inside	45660
chr20.30206805	NM_014742.TM9SF4	chr20	+	30160969	30218722	inside	45836
chrX.19852465	NM_198279.CXorf23	chrX	-	19844038	19898303	inside	45838
chr14.103337695	NM_015316.PPP1R13B	chr14	-	103269840	103383680	inside	45985
chr5.131821005	NM_001013717.LOC441108	chr5	+	131774571	131825958	inside	46434
chr8.141668325	NM_012154.EIF2C2	chr8	-	141610445	141714827	inside	46502
chr5.111293765	NM_001142474.C5orf13	chr5	-	111092900	111340527	inside	46762
chr2.25371505	NM_022552.DNMT3A	chr2	-	25309348	25418278	inside	46773
chr16.55503395	NM_000339.SLC12A3	chr16	+	55456619	55507263	inside	46776
chr18.59090175	NM_000633.BCL2	chr18	-	58941558	59137593	inside	47418
chr1.201910075	NM_001001396.ATP2B4	chr1	+	201862550	201979832	inside	47525
chr6.36366585	NM_173676.PNPLA1	chr6	+	36318922	36384350	inside	47663
chr5.172241525	NM_001031711.ERGIC1	chr5	+	172193828	172312294	inside	47697
chr11.34287595	NM_145804.ABTB2	chr11	-	34129110	34335378	inside	47783
chr8.8228655	NM_001080826.PRAGMIN	chr8	-	8212667	8276667	inside	48012
chr2.113704865	NM_003466.PAX8	chr2	-	113690044	113752968	inside	48103
chr18.74978515	NM_198531.ATP9B	chr18	+	74930384	75239270	inside	48131
chr19.6013385	NM_000635.RFX2	chr19	-	5944174	6061664	inside	48279
chr17.9994285	NM_201433.GAS7	chr17	-	9754650	10042593	inside	48308
chr5.131822935	NM_001013717.LOC441108	chr5	+	131774571	131825958	inside	48364
chr8.38812275	NM_001122824.TACC1	chr8	+	38763878	38829703	inside	48397
chr2.108620465	NM_004987.LIMS1	chr2	+	108571198	108667321	inside	49267
chrX.149768215	NM_031462.CD99L2	chrX	-	149685466	149817837	inside	49622
chr6.158372695	NM_003898.SYNJ2	chr6	+	158322906	158439556	inside	49789
chr11.122521255	NM_024769.ASAM	chr11	-	122448242	122571217	inside	49962
chr22.44327575	NM_001996.FBLN1	chr22	+	44277382	44337906	inside	50193
chr6.83884445	NM_015018.DOPEY1	chr6	+	83834103	83934846	inside	50342
chr2.238251605	NM_001137550.LRRFIP1	chr2	+	238200962	238355027	inside	50643
chr6.36049645	NM_052961.SLC26A8	chr6	-	36019270	36100355	inside	50710
chr20.34870905	NM_199181.C20orf117	chr20	-	34839258	34921690	inside	50785
chr9.2560975	NR_015375.FLJ35024	chr9	-	2525654	2612373	inside	51398
chr5.142181945	NM_001135608.ARHGAP26	chr5	+	142130475	142588764	inside	51470
chr1.53329335	NM_006671.SLC1A7	chr1	-	53325442	53380877	inside	51542
chr11.48010245	NM_001098503.PTPRJ	chr11	+	47958685	48110842	inside	51560
chr17.59765525	NM_000442.PECAM1	chr17	-	59753594	59817743	inside	52218
chr21.35130445	NM_001001890.RUNX1	chr21	-	35081967	35182857	inside	52412
chr11.129325505	NM_020228.PRDM10	chr11	-	129274810	129377940	inside	52435
chr21.44903355	NM_144991.C21orf29	chr21	-	44742202	44955923	inside	52568
chr5.160159005	NM_025153.ATP10B	chr5	-	159922704	160211797	inside	52792
chr15.99556835	NM_014918.CHSY1	chr15	-	99533454	99609649	inside	52814
chr19.6008525	NM_000635.RFX2	chr19	-	5944174	6061664	inside	53139
chr21.18644665	NM_002772.PRSS7	chr21	-	18563304	18697841	inside	53176
chr13.46078565	NM_015116.LRCH1	chr13	+	46025303	46215731	inside	53262
chr11.10482085	NM_000480.AMPD3	chr11	+	10428799	10485702	inside	53286
chr1.19355935	NM_020765.UBR4	chr1	-	19273586	19409333	inside	53398
chr15.40481755	NM_212464.CAPN3	chr15	+	40427592	40491807	inside	54163
chr16.69338215	NM_018052.VAC14	chr16	-	69278842	69392562	inside	54347
chr17.59763295	NM_000442.PECAM1	chr17	-	59753594	59817743	inside	54448
chr15.40482185	NM_212464.CAPN3	chr15	+	40427592	40491807	inside	54593
chr19.52857905	NM_015711.GLTSCR1	chr19	+	52803264	52898346	inside	54641
chr1.202671395	NM_002646.PIK3C2B	chr1	-	202658380	202726097	inside	54702
chr4.7016905	NM_001113361.TBC1D14	chr4	+	6962071	7085746	inside	54834
chr11.13310915	NM_001030272.ARNTL	chr11	+	13255900	13365388	inside	55015
chr15.39996245	NM_139265.EHD4	chr15	-	39978930	40052034	inside	55789
chr1.111852215	NM_001081976.ADORA3	chr1	-	111827492	111908120	inside	55905
chr1.27298105	NM_003047.SLC9A1	chr1	-	27297887	27354038	inside	55933
chr19.52859605	NM_015711.GLTSCR1	chr19	+	52803264	52898346	inside	56341
chr7.75439275	NM_000941.POR	chr7	+	75382355	75454109	inside	56920
chr20.21111595	NM_018474.NCRNA00153	chr20	+	21054645	21175258	inside	56950
chr14.68853775	NM_020692.GALNTL1	chr14	+	68796667	68890936	inside	57108
chr7.47488475	NM_022748.TNS3	chr7	-	47281276	47545724	inside	57249
chr2.234548045	NM_024080.TRPM8	chr2	+	234490781	234592905	inside	57264
chr4.6892935	NM_001100590.KIAA0232	chr4	+	6835359	6936800	inside	57576
chr15.61326425	NM_016530.RAB8B	chr15	+	61268780	61347026	inside	57645
chr14.68854355	NM_020692.GALNTL1	chr14	+	68796667	68890936	inside	57688
chr17.46051535	NM_018896.CACNA1G	chr17	+	45993447	46059430	inside	58088
chr2.159592145	NM_001145909.TANC1	chr2	+	159533391	159797414	inside	58754
chr13.35782745	NM_001142294.SPG20	chr13	-	35773776	35842317	inside	59572
chr5.149413235	NM_005211.CSF1R	chr5	-	149413047	149473128	inside	59893
chr17.59757815	NM_000442.PECAM1	chr17	-	59753594	59817743	inside	59928
chr17.26802835	NM_032932.RAB11FIP4	chr17	+	26742767	26889352	inside	60068
chr4.15011655	NM_001135170.C1QTNF7	chr4	+	14950657	15056888	inside	60998
chr7.47484265	NM_022748.TNS3	chr7	-	47281276	47545724	inside	61459
chr3.57026735	NM_001128615.ARHGEF3	chr3	-	56736485	57088376	inside	61641
chr6.154631005	NM_001130699.IPCEF1	chr6	-	154517309	154692907	inside	61902
chr6.76197905	NM_015687.FILIP1	chr6	-	76074519	76260216	inside	62311
chr6.52487395	NM_012288.TRAM2	chr6	-	52470158	52549821	inside	62426
chr4.68186765	NM_018227.UBA6	chr4	-	68164073	68249484	inside	62719
chr13.110628345	NM_001113511.ARHGEF7	chr13	+	110565624	110745543	inside	62721
chr17.76686555	NM_001144888.BAIAP2	chr17	+	76623541	76705827	inside	63014
chr10.49626805	NM_020945.WDFY4	chr10	+	49563523	49861007	inside	63282
chr16.49203155	NM_033119.NKD1	chr16	+	49139741	49226142	inside	63414
chr6.138797905	NM_001144060.NHSL1	chr6	-	138784873	138862272	inside	64367
chr1.199949415	NM_020443.NAV1	chr1	+	199884072	200062720	inside	65343
chr3.194052555	NM_178496.C3orf59	chr3	-	193997300	194118644	inside	66089
chr17.74223695	NM_004762.CYTH1	chr17	-	74181724	74289971	inside	66276
chr1.42090085	NM_001127714.HIVEP3	chr1	-	41748270	42157083	inside	66998
chr18.72906675	NM_001025101.MBP	chr18	-	72819776	72973762	inside	67087
chr13.113848965	NM_007368.RASA3	chr13	-	113765295	113916197	inside	67232
chr2.86119335	NM_015425.POLR1A	chr2	-	86106961	86186789	inside	67454
chr1.143638815	NM_014644.PDE4DIP	chr1	-	143562783	143706379	inside	67564
chr7.45648255	NM_021116.ADCY1	chr7	+	45580649	45729239	inside	67606
chr22.42001595	NM_173050.SCUBE1	chr22	-	41929173	42069299	inside	67704
chr1.199951855	NM_020443.NAV1	chr1	+	199884072	200062720	inside	67783
chr3.128956565	NM_001003794.MGLL	chr3	-	128890598	129024741	inside	68176
chr14.50299095	NM_020921.NIN	chr14	-	50256230	50367589	inside	68494
chr4.119424855	NM_003619.PRSS12	chr4	-	119421864	119493370	inside	68515
chr17.16130175	NM_004278.PIGL	chr17	+	16061233	16170298	inside	68942
chr17.16130535	NM_004278.PIGL	chr17	+	16061233	16170298	inside	69302
chr1.77175225	NM_030965.ST6GALNAC5	chr1	+	77105773	77302325	inside	69452
chr9.133532965	NM_005312.RAPGEF1	chr9	-	133441977	133602746	inside	69781
chr13.113846035	NM_007368.RASA3	chr13	-	113765295	113916197	inside	70162
chr1.214893035	NM_001438.ESRRG	chr1	-	214743210	214963430	inside	70395
chr21.43017685	NM_001001567.PDE9A	chr21	+	42946930	43068687	inside	70755
chr8.134582385	NM_003033.ST3GAL1	chr8	-	134536272	134653365	inside	70980
chr21.34838255	NM_004414.RCAN1	chr21	-	34810653	34909252	inside	70997
chr17.2717535	NM_001100398.GARNL4	chr17	+	2646481	2887785	inside	71054
chr22.44517665	NM_013236.ATXN10	chr22	+	44446350	44619493	inside	71315
chr6.154621345	NM_001130699.IPCEF1	chr6	-	154517309	154692907	inside	71562
chr2.175183735	NM_001077269.WIPF1	chr2	-	175132547	175255873	inside	72138
chr9.115319525	NM_144488.RGS3	chr9	+	115246831	115399839	inside	72694
chr19.2580865	NM_052847.GNG7	chr19	-	2462217	2653746	inside	72881
chr3.189486845	NM_005578.LPP	chr3	+	189413414	190080135	inside	73431
chr2.68888925	NM_001007231.ARHGAP25	chr2	+	68815471	68907461	inside	73454
chr3.13016005	NM_001134382.IQSEC1	chr3	-	12913718	13089617	inside	73612
chr12.120914555	NM_144668.WDR66	chr12	+	120840862	120926215	inside	73693
chr5.179494895	NM_175062.RASGEF1C	chr5	-	179460400	179568736	inside	73841
chr11.61996575	NM_024060.AHNAK	chr11	-	61957591	62070908	inside	74333
chr2.173723235	NM_016653.ZAK	chr2	+	173648810	173840983	inside	74425
chr5.77905925	NM_005779.LHFPL2	chr5	-	77816793	77980404	inside	74479
chr3.133162025	NM_130808.CPNE4	chr3	-	132736266	133236534	inside	74509
chr4.154368735	NM_001130067.TRIM2	chr4	+	154293719	154479924	inside	75016
chr3.124154195	NM_001031702.SEMA5B	chr3	-	124110732	124229266	inside	75071
chr2.210072275	NM_001039538.MAP2	chr2	+	209997015	210307079	inside	75260
chr6.111167045	NM_015076.CDC2L6	chr6	-	111037873	111243105	inside	76060
chr1.224917415	NM_002221.ITPKB	chr1	-	224886013	224993499	inside	76084
chr2.40516285	NM_001112802.SLC8A1	chr2	-	40192789	40593079	inside	76794
chr18.72896365	NM_001025101.MBP	chr18	-	72819776	72973762	inside	77397
chr18.72896095	NM_001025101.MBP	chr18	-	72819776	72973762	inside	77667
chr22.38542045	NM_152512.ENTHD1	chr22	-	38468994	38619740	inside	77695
chr13.39874725	NR_024506.LOC646982	chr13	-	39819272	39953143	inside	78418
chr3.69950055	NM_198159.MITF	chr3	+	69871322	70100177	inside	78733
chr1.22057125	NM_005529.HSPG2	chr1	-	22021323	22136337	inside	79212
chr1.22056745	NM_005529.HSPG2	chr1	-	22021323	22136337	inside	79592
chr20.25239165	NM_015600.ABHD12	chr20	-	25223378	25319477	inside	80312
chr21.34828895	NM_004414.RCAN1	chr21	-	34810653	34909252	inside	80357
chr9.133521775	NM_005312.RAPGEF1	chr9	-	133441977	133602746	inside	80971
chr14.69229825	NM_014734.KIAA0247	chr14	+	69148062	69251612	inside	81763
chr12.123503995	NM_001077261.NCOR2	chr12	-	123374913	123586102	inside	82107
chr19.16774385	NM_001007525.NWD1	chr19	+	16691786	16789774	inside	82599
chr15.50525235	NM_000259.MYO5A	chr15	-	50386774	50608539	inside	83304
chr9.73490305	NM_001135820.TMEM2	chr9	-	73488101	73573620	inside	83315
chr11.95632525	NM_032427.MAML2	chr11	-	95351087	95715992	inside	83467
chr3.126330555	NM_024628.SLC12A8	chr3	-	126284169	126414299	inside	83744
chr11.71738935	NM_030813.CLPB	chr11	-	71681117	71823216	inside	84281
chr3.189497715	NM_005578.LPP	chr3	+	189413414	190080135	inside	84301
chr1.243284225	NM_032328.EFCAB2	chr1	+	243199793	243317771	inside	84432
chr17.78155315	NM_004514.FOXK2	chr17	+	78070882	78155772	inside	84433
chr8.17230855	NM_004686.MTMR7	chr8	-	17198676	17315411	inside	84556
chrX.109217885	NM_032227.TMEM164	chrX	+	109133017	109303430	inside	84868
chr1.17823885	NM_018125.ARHGEF10L	chr1	+	17738916	17896957	inside	84969
chr15.49333055	NM_000103.CYP19A1	chr15	-	49287545	49418087	inside	85032
chr9.133517055	NM_005312.RAPGEF1	chr9	-	133441977	133602746	inside	85691
chr7.2764575	NM_007353.GNA12	chr7	-	2734266	2850485	inside	85910
chr11.68070825	NM_018312.SAPS3	chr11	+	67984774	68139377	inside	86051
chr1.19597665	NM_004930.CAPZB	chr1	-	19537859	19684579	inside	86914
chr1.25903595	NM_020379.MAN1C1	chr1	+	25816545	25983845	inside	87050
chr6.161527615	NM_020133.AGPAT4	chr6	-	161471046	161615097	inside	87482
chr20.35070325	NM_002895.RBL1	chr20	-	35059591	35157824	inside	87499
chr7.158225545	NM_020728.FAM62B	chr7	-	158216449	158315080	inside	89535
chr3.173330555	NM_022763.FNDC3B	chr3	+	173240111	173601184	inside	90444
chr15.50517785	NM_000259.MYO5A	chr15	-	50386774	50608539	inside	90754
chr1.42482715	NM_014947.FOXJ3	chr1	-	42414796	42573490	inside	90775
chr3.124994225	NM_053025.MYLK	chr3	-	124813832	125085839	inside	91614
chr15.57360505	NM_004998.MYO1E	chr15	-	57215854	57452363	inside	91858
chr1.222962945	NM_152495.CNIH3	chr1	+	222870801	222994872	inside	92144
chr8.48428505	NM_001080394.KIAA0146	chr8	+	48336094	48811028	inside	92411
chr8.57048275	NM_001111097.LYN	chr8	+	56954939	57086494	inside	93336
chr1.224899475	NM_002221.ITPKB	chr1	-	224886013	224993499	inside	94024
chr5.140884695	NM_001079812.DIAPH1	chr5	-	140874771	140978806	inside	94111
chr2.47116225	NM_020458.TTC7A	chr2	+	47021816	47156779	inside	94409
chr14.80839555	NM_033104.STON2	chr14	-	80806661	80934680	inside	95125
chr1.224897785	NM_002221.ITPKB	chr1	-	224886013	224993499	inside	95714
chr8.10045095	NM_001135670.MSRA	chr8	+	9949239	10323809	inside	95856
chr2.172363135	NM_003705.SLC25A12	chr2	-	172348160	172459059	inside	95924
chr8.8692505	NM_004225.MFHAS1	chr8	-	8679408	8788541	inside	96036
chr1.17835055	NM_018125.ARHGEF10L	chr1	+	17738916	17896957	inside	96139
chr6.143521075	NM_016108.AIG1	chr6	+	143423715	143703134	inside	97360
chr5.140881025	NM_001079812.DIAPH1	chr5	-	140874771	140978806	inside	97781
chr5.118730695	NM_001077654.TNFAIP8	chr5	+	118632316	118758193	inside	98379
chr9.131746795	NM_015033.FNBP1	chr9	-	131689286	131845294	inside	98499
chr11.127863565	NM_001143820.ETS1	chr11	-	127833865	127962663	inside	99098
chr4.90097985	NM_014883.FAM13A	chr4	-	89866128	90197346	inside	99361
chr13.97926855	NM_001032296.STK24	chr13	-	97900455	98027397	inside	100542
chr17.26844205	NM_032932.RAB11FIP4	chr17	+	26742767	26889352	inside	101438
chr22.39261155	NM_020831.MKL1	chr22	-	39136237	39362636	inside	101481
chr11.14519485	NM_148976.PSMA1	chr11	-	14482998	14621756	inside	102271
chr9.133093255	NM_005085.NUP214	chr9	+	132990801	133098912	inside	102454
chr3.173343175	NM_022763.FNDC3B	chr3	+	173240111	173601184	inside	103064
chr6.161511335	NM_020133.AGPAT4	chr6	-	161471046	161615097	inside	103762
chr2.69619975	NM_014911.AAK1	chr2	-	69538630	69724481	inside	104506
chr7.34769155	NM_207172.NPSR1	chr7	+	34664421	34856115	inside	104734
chr13.109862665	NM_001846.COL4A2	chr13	+	109757631	109963374	inside	105034
chr7.137901065	NM_003852.TRIM24	chr7	+	137795618	137920872	inside	105447
chr2.144888755	NM_014795.ZEB2	chr2	-	144862052	144994386	inside	105631
chr1.224887335	NM_002221.ITPKB	chr1	-	224886013	224993499	inside	106164
chr8.133455765	NM_004519.KCNQ3	chr8	-	133210437	133562186	inside	106421
chr15.62019105	NM_014326.DAPK2	chr15	-	61986287	62125574	inside	106469
chr6.75865305	NM_004370.COL12A1	chr6	-	75850761	75972343	inside	107038
chr1.42049875	NM_001127714.HIVEP3	chr1	-	41748270	42157083	inside	107208
chr7.139232735	NM_001130966.TBXAS1	chr7	+	139124649	139366592	inside	108086
chr14.92543635	NM_001142594.ITPK1	chr14	-	92473011	92652016	inside	108381
chr17.72897575	NM_001113491.SEPT9	chr17	+	72789086	73008273	inside	108489
chr6.45513075	NM_001015051.RUNX2	chr6	+	45404031	45626797	inside	109044
chr2.112484915	NM_006343.MERTK	chr2	+	112372661	112503416	inside	112254
chr7.139010945	NM_001113239.HIPK2	chr7	-	138896855	139124065	inside	113120
chr15.67123155	NM_024505.NOX5	chr15	+	67009917	67136127	inside	113238
chr5.169826785	NM_001034838.KCNIP1	chr5	+	169713458	170096214	inside	113327
chr17.54425065	NM_001005207.TRIM37	chr17	-	54414781	54539048	inside	113983
chr2.149717645	NM_177964.LYPD6B	chr2	+	149603226	149780018	inside	114419
chr1.181539815	NM_015039.NMNAT2	chr1	-	181484001	181654360	inside	114545
chr1.12327335	NM_015378.VPS13D	chr1	+	12212699	12494685	inside	114636
chr2.238315725	NM_001137550.LRRFIP1	chr2	+	238200962	238355027	inside	114763
chr8.139463355	NM_015912.FAM135B	chr8	-	139211447	139578247	inside	114892
chr11.77094375	NM_016578.RSF1	chr11	-	77054921	77209528	inside	115153
chr12.94020045	NM_018351.FGD6	chr12	-	93994655	94135371	inside	115326
chr9.133486875	NM_005312.RAPGEF1	chr9	-	133441977	133602746	inside	115871
chr9.113861495	NM_022486.SUSD1	chr9	-	113842881	113977377	inside	115882
chr9.33381605	NR_003667.SUGT1P	chr9	-	33209069	33501047	inside	119442
chr11.127842785	NM_001143820.ETS1	chr11	-	127833865	127962663	inside	119878
chr1.42452965	NM_014947.FOXJ3	chr1	-	42414796	42573490	inside	120525
chr20.2914195	NM_002836.PTPRA	chr20	+	2792840	2967315	inside	121355
chr1.10137905	NM_001105562.UBE4B	chr1	+	10015602	10163883	inside	122303
chr22.21975005	NM_004327.BCR	chr22	+	21852551	21990224	inside	122454
chr11.120951335	NM_003105.SORL1	chr11	+	120828170	121009681	inside	123165
chr6.126276885	NM_001122842.NCOA7	chr6	+	126153693	126293959	inside	123192
chr7.90299985	NM_012395.PFTK1	chr7	+	90176647	90677840	inside	123338
chr11.122155245	NM_032873.UBASH3B	chr11	+	122031607	122190397	inside	123638
chr7.38513115	NM_001635.AMPH	chr7	-	38389829	38637545	inside	124430
chr5.80958245	NM_012446.SSBP2	chr5	-	80751427	81082828	inside	124583
chr22.21977465	NM_004327.BCR	chr22	+	21852551	21990224	inside	124914
chr11.78701795	NM_001098816.ODZ4	chr11	-	78041975	78829343	inside	127548
chr17.72917615	NM_001113491.SEPT9	chr17	+	72789086	73008273	inside	128529
chr2.3232045	NM_003310.TSSC1	chr2	-	3171748	3360660	inside	128615
chr13.50186365	NM_198989.DLEU7	chr13	-	50184759	50315886	inside	129521
chr12.120373215	NM_001005366.FBXL10	chr12	-	120351281	120502747	inside	129532
chr2.47153615	NM_020458.TTC7A	chr2	+	47021816	47156779	inside	131799
chr1.241618425	NM_006642.SDCCAG8	chr1	+	241485942	241730016	inside	132483
chr6.161481355	NM_020133.AGPAT4	chr6	-	161471046	161615097	inside	133742
chr1.44080295	NM_006279.ST3GAL3	chr1	+	43945804	44169418	inside	134491
chr9.128851455	NM_014636.RALGPS1	chr9	+	128716873	129025264	inside	134582
chr17.9907795	NM_201433.GAS7	chr17	-	9754650	10042593	inside	134798
chr3.10387225	NM_001001331.ATP2B2	chr3	-	10340706	10522268	inside	135043
chr6.42392535	NM_033502.TRERF1	chr6	-	42300646	42527761	inside	135226
chr17.61864905	NM_002737.PRKCA	chr17	+	61729387	62237324	inside	135518
chr7.138988515	NM_001113239.HIPK2	chr7	-	138896855	139124065	inside	135550
chr6.161479425	NM_020133.AGPAT4	chr6	-	161471046	161615097	inside	135672
chr6.42391925	NM_033502.TRERF1	chr6	-	42300646	42527761	inside	135836
chr9.135710865	NM_001134398.VAV2	chr9	-	135616837	135847267	inside	136402
chr3.130958535	NM_001017395.TMCC1	chr3	-	130849324	131095093	inside	136558
chr9.115384165	NM_144488.RGS3	chr9	+	115246831	115399839	inside	137334
chr6.161477465	NM_020133.AGPAT4	chr6	-	161471046	161615097	inside	137632
chr8.131345365	NM_018482.ASAP1	chr8	-	131133534	131483399	inside	138034
chr1.181515805	NM_015039.NMNAT2	chr1	-	181484001	181654360	inside	138555
chr5.152988955	NM_000827.GRIA1	chr5	+	152850276	153173622	inside	138679
chr18.352045	NM_130386.COLEC12	chr18	-	309355	490729	inside	138684
chr2.218378045	NM_022648.TNS1	chr2	-	218372756	218517041	inside	138996
chr7.138984415	NM_001113239.HIPK2	chr7	-	138896855	139124065	inside	139650
chr1.85676835	NM_001134445.DDAH1	chr1	-	85556756	85816634	inside	139799
chr21.35203095	NM_001754.RUNX1	chr21	-	35081967	35343465	inside	140370
chr15.57311915	NM_004998.MYO1E	chr15	-	57215854	57452363	inside	140448
chr1.242831995	NM_001130957.C1orf101	chr1	+	242691295	242870283	inside	140700
chr3.184486485	NM_015078.MCF2L2	chr3	-	184378524	184628549	inside	142064
chr8.39704275	NM_014237.ADAM18	chr8	+	39561298	39706644	inside	142977
chr8.68677515	NM_001127445.CPA6	chr8	-	68496958	68821174	inside	143659
chr10.114843735	NM_030756.TCF7L2	chr10	+	114699998	114916060	inside	143737
chr5.66071675	NM_198828.MAST4	chr5	+	65927931	66318107	inside	143744
chr8.107496355	NM_018002.OXR1	chr8	+	107351648	107834097	inside	144707
chr6.136768545	NM_003980.MAP7	chr6	-	136705564	136913485	inside	144940
chrX.151225395	NM_000808.GABRA3	chrX	-	151086289	151370487	inside	145092
chr20.57761055	NM_080672.PHACTR3	chr20	+	57612997	57856161	inside	148058
chr12.61466075	NM_020700.PPM1H	chr12	-	61324030	61614932	inside	148857
chr1.181503755	NM_015039.NMNAT2	chr1	-	181484001	181654360	inside	150605
chr10.61666795	NM_020987.ANK3	chr10	-	61458164	61819494	inside	152699
chr8.133407585	NM_004519.KCNQ3	chr8	-	133210437	133562186	inside	154601
chr1.243541165	NM_018012.KIF26B	chr1	+	243384909	243933051	inside	156256
chr10.129752735	NM_006504.PTPRE	chr10	+	129595314	129774152	inside	157421
chr16.73040745	NM_001145666.GLG1	chr16	-	73038828	73198543	inside	157798
chr4.7834355	NM_001134647.AFAP1	chr4	-	7811339	7992553	inside	158198
chr2.158862545	NM_138803.CCDC148	chr2	-	158736723	159021460	inside	158915
chr8.133403065	NM_004519.KCNQ3	chr8	-	133210437	133562186	inside	159121
chr5.160052025	NM_025153.ATP10B	chr5	-	159922704	160211797	inside	159772
chr12.15673505	NM_004447.EPS8	chr12	-	15664342	15833777	inside	160272
chr8.25259085	NM_024940.DOCK5	chr8	+	25098203	25326536	inside	160882
chr6.24303805	NM_016356.DCDC2	chr6	-	24279961	24466259	inside	162454
chr6.24303445	NM_016356.DCDC2	chr6	-	24279961	24466259	inside	162814
chr1.179883215	NM_000721.CACNA1E	chr1	+	179719338	180037338	inside	163877
chr17.72953255	NM_001113491.SEPT9	chr17	+	72789086	73008273	inside	164169
chr6.108082905	NM_018013.SOBP	chr6	+	107918009	108089206	inside	164896
chr2.201044425	NM_015535.LOC26010	chr2	+	200878848	201055231	inside	165577
chr5.169162735	NM_004946.DOCK2	chr5	+	168996828	169442962	inside	165907
chr1.41990515	NM_001127714.HIVEP3	chr1	-	41748270	42157083	inside	166568
chr8.18748895	NM_015310.PSD3	chr8	-	18429092	18915476	inside	166581
chr1.41989775	NM_001127714.HIVEP3	chr1	-	41748270	42157083	inside	167308
chr5.35821735	NM_024867.SPEF2	chr5	+	35653745	35850470	inside	167990
chr6.25555825	NM_017640.LRRC16A	chr6	+	25387626	25728737	inside	168199
chr6.108086315	NM_018013.SOBP	chr6	+	107918009	108089206	inside	168306
chr16.17303185	NM_022166.XYLT1	chr16	-	17103681	17472239	inside	169054
chr8.48506685	NM_001080394.KIAA0146	chr8	+	48336094	48811028	inside	170591
chr16.87910255	NM_013275.ANKRD11	chr16	-	87861535	88084470	inside	174215
chr13.47950765	NM_000321.RB1	chr13	+	47775883	47954027	inside	174882
chr9.122205755	NM_001011649.CDK5RAP2	chr9	-	122190967	122382258	inside	176503
chr8.70718975	NM_001128204.SULF1	chr8	+	70541412	70735701	inside	177563
chr15.34837145	NM_001130010.C15orf41	chr15	+	34659103	34889741	inside	178042
chr1.206306015	NM_025179.PLXNA2	chr1	-	206262210	206484288	inside	178273
chr1.41977795	NM_001127714.HIVEP3	chr1	-	41748270	42157083	inside	179288
chr16.27648535	NM_015202.KIAA0556	chr16	+	27468968	27699193	inside	179567
chr4.37750215	NM_015173.TBC1D1	chr4	+	37569114	37817189	inside	181101
chr12.110138785	NM_015267.CUX2	chr12	+	109956211	110272739	inside	182574
chr1.231315455	NM_014801.PCNXL2	chr1	-	231186504	231498082	inside	182627
chr8.97909575	NM_016134.PGCP	chr8	+	97726674	98224898	inside	182901
chr6.169661075	NM_182552.WDR27	chr6	-	169599231	169844084	inside	183009
chr9.122196585	NM_001011649.CDK5RAP2	chr9	-	122190967	122382258	inside	185673
chr9.122196095	NM_001011649.CDK5RAP2	chr9	-	122190967	122382258	inside	186163
chr11.95528975	NM_032427.MAML2	chr11	-	95351087	95715992	inside	187017
chr4.37760835	NM_015173.TBC1D1	chr4	+	37569114	37817189	inside	191721
chr18.3643045	NM_001003809.DLGAP1	chr18	-	3488836	3835296	inside	192251
chr1.206289105	NM_025179.PLXNA2	chr1	-	206262210	206484288	inside	195183
chr4.89999545	NM_014883.FAM13A	chr4	-	89866128	90197346	inside	197801
chr6.111045185	NM_015076.CDC2L6	chr6	-	111037873	111243105	inside	197920
chr15.83923555	NM_006738.AKAP13	chr15	+	83724874	84093590	inside	198681
chr15.83928515	NM_006738.AKAP13	chr15	+	83724874	84093590	inside	203641
chr14.61062115	NM_006255.PRKCH	chr14	+	60858267	61087451	inside	203848
chr8.22637435	NM_144962.PEBP4	chr8	-	22626709	22841366	inside	203931
chr1.12416995	NM_015378.VPS13D	chr1	+	12212699	12494685	inside	204296
chr1.66977815	NM_032291.SGIP1	chr1	+	66772412	66983356	inside	205403
chr11.8683405	NM_005418.ST5	chr11	-	8671474	8889074	inside	205669
chr12.11900335	NM_001987.ETV6	chr12	+	11694054	11939592	inside	206281
chr18.29066175	NM_001105528.C18orf34	chr18	-	28771363	29274043	inside	207868
chr8.134157735	NM_003235.TG	chr8	+	133948386	134216325	inside	209349
chr8.121682435	NM_021021.SNTB1	chr8	-	121617166	121893490	inside	211055
chr11.4045015	NM_003156.STIM1	chr11	+	3833508	4071016	inside	211507
chr4.114688395	NM_001221.CAMK2D	chr4	-	114591638	114902532	inside	214137
chr12.103589865	NM_018413.CHST11	chr12	+	103374907	103676013	inside	214958
chr10.73043435	NM_022124.CDH23	chr10	+	72826709	73245710	inside	216726
chr3.189632125	NM_005578.LPP	chr3	+	189413414	190080135	inside	218711
chr4.116031535	NM_022569.NDST4	chr4	-	115968375	116254481	inside	222946
chr12.103598455	NM_018413.CHST11	chr12	+	103374907	103676013	inside	223548
chr2.173536025	NM_007023.RAPGEF4	chr2	+	173308770	173625866	inside	227255
chrX.11363885	NM_013427.ARHGAP6	chrX	-	11065583	11593742	inside	229857
chr10.80729875	NM_020338.ZMIZ1	chr10	+	80498797	80746291	inside	231078
chr10.7262155	NM_001029880.SFMBT2	chr10	-	7244254	7493456	inside	231301
chr2.69325635	NM_032208.ANTXR1	chr2	+	69093779	69329961	inside	231856
chr5.142362345	NM_001135608.ARHGAP26	chr5	+	142130475	142588764	inside	231870
chr4.89963995	NM_014883.FAM13A	chr4	-	89866128	90197346	inside	233351
chr5.73191365	NM_001080479.RGNEF	chr5	+	72957738	73243284	inside	233627
chr8.139761665	NM_152888.COL22A1	chr8	-	139669659	139995418	inside	233753
chr3.43403615	NM_018075.ANO10	chr3	-	43382821	43638564	inside	234949
chr12.11929025	NM_001987.ETV6	chr12	+	11694054	11939592	inside	234971
chr2.45970535	NM_005400.PRKCE	chr2	+	45732546	46268633	inside	237989
chr5.142369035	NM_001135608.ARHGAP26	chr5	+	142130475	142588764	inside	238560
chr9.85104465	NM_174938.FRMD3	chr9	-	85052126	85343168	inside	238703
chr12.2274405	NM_000719.CACNA1C	chr12	+	2032676	2677376	inside	241729
chr8.97969545	NM_016134.PGCP	chr8	+	97726674	98224898	inside	242871
chr19.13233005	NM_001127221.CACNA1A	chr19	-	13178256	13478274	inside	245269
chr14.75442955	NM_015072.TTLL5	chr14	+	75197373	75491175	inside	245582
chr8.129123895	NR_003367.PVT1	chr8	+	128875960	129182681	inside	247935
chr1.41909045	NM_001127714.HIVEP3	chr1	-	41748270	42157083	inside	248038
chr18.44570675	NM_001142397.KIAA0427	chr18	+	44319424	44643576	inside	251251
chr6.149362945	NM_005715.UST	chr6	+	149109963	149439819	inside	252982
chr7.126416895	NM_000845.GRM8	chr7	-	125865887	126670805	inside	253910
chr8.125192435	NM_001039112.FER1L6	chr8	+	124933407	125201483	inside	259028
chr8.97986145	NM_016134.PGCP	chr8	+	97726674	98224898	inside	259471
chr1.244386065	NM_022743.SMYD3	chr1	-	243979266	244647334	inside	261269
chr8.48597675	NM_001080394.KIAA0146	chr8	+	48336094	48811028	inside	261581
chr18.44581865	NM_001142397.KIAA0427	chr18	+	44319424	44643576	inside	262441
chr1.244383255	NM_022743.SMYD3	chr1	-	243979266	244647334	inside	264079
chr2.137729585	NM_001080427.THSD7B	chr2	+	137464931	138151757	inside	264654
chr8.97992885	NM_016134.PGCP	chr8	+	97726674	98224898	inside	266211
chr11.78562575	NM_001098816.ODZ4	chr11	-	78041975	78829343	inside	266768
chr8.131216495	NM_018482.ASAP1	chr8	-	131133534	131483399	inside	266904
chr4.77844805	NM_020859.SHROOM3	chr4	+	77575276	77923427	inside	269529
chr3.162226595	NM_139245.PPM1L	chr3	+	161956689	162271511	inside	269906
chr1.12484415	NM_015378.VPS13D	chr1	+	12212699	12494685	inside	271716
chr1.12493095	NM_015378.VPS13D	chr1	+	12212699	12494685	inside	280396
chr1.12493455	NM_015378.VPS13D	chr1	+	12212699	12494685	inside	280756
chr8.98008615	NM_016134.PGCP	chr8	+	97726674	98224898	inside	281941
chr8.129158515	NR_003367.PVT1	chr8	+	128875960	129182681	inside	282555
chr4.114609185	NM_001221.CAMK2D	chr4	-	114591638	114902532	inside	293347
chr22.31490825	NM_001135774.SYN3	chr22	-	31238539	31784377	inside	293552
chr18.32958655	NM_020776.KIAA1328	chr18	+	32663077	33059286	inside	295578
chr11.14236545	NM_006108.SPON1	chr11	+	13940489	14246231	inside	296056
chr16.17174955	NM_022166.XYLT1	chr16	-	17103681	17472239	inside	297284
chr10.90032365	NM_018363.C10orf59	chr10	-	90023600	90332988	inside	300623
chr14.88844725	NM_001085471.FOXN3	chr14	-	88692268	89155247	inside	310522
chrX.11269605	NM_013427.ARHGAP6	chrX	-	11065583	11593742	inside	324137
chrX.132622245	NM_004484.GPC3	chrX	-	132497441	132947332	inside	325087
chrX.132615215	NM_004484.GPC3	chrX	-	132497441	132947332	inside	332117
chr2.99754975	NM_001025108.AFF3	chr2	-	99530147	100088477	inside	333502
chr17.27888095	NM_015194.MYO1D	chr17	-	27843740	28228015	inside	339920
chr6.90717695	NM_021813.BACH2	chr6	-	90692968	91063283	inside	345588
chr2.196813385	NM_020760.HECW2	chr2	-	196772221	197165580	inside	352195
chr22.31421725	NM_001135774.SYN3	chr22	-	31238539	31784377	inside	362652
chr3.189779245	NM_005578.LPP	chr3	+	189413414	190080135	inside	365831
chr1.59911295	NM_001113411.FGGY	chr1	+	59535212	60000990	inside	376083
chr9.125351315	NM_020946.DENND1A	chr9	-	125181753	125732238	inside	380923
chr4.140904545	NM_018717.MAML3	chr4	-	140856995	141294683	inside	390138
chr9.7140195	NM_015061.JMJD2C	chr9	+	6747653	7165648	inside	392542
chr3.60808735	NM_002012.FHIT	chr3	-	59710075	61212173	inside	403438
chr3.144645435	NM_173653.SLC9A9	chr3	-	144466754	145050036	inside	404601
chr1.184380385	NM_031935.HMCN1	chr1	+	183970305	184426708	inside	410080
chr3.157735865	NM_172160.KCNAB1	chr3	+	157321030	157739621	inside	414835
chr6.16443055	NM_000332.ATXN1	chr6	-	16407321	16869700	inside	426645
chr8.102771905	NM_001040624.NCALD	chr8	-	102767945	103205738	inside	433833
chr4.7687555	NM_020777.SORCS2	chr4	+	7245274	7795464	inside	442281
chr10.13969025	NM_018027.FRMD4A	chr10	-	13725711	14412872	inside	443847
chr14.67804915	NM_002877.RAD51L1	chr14	+	67356261	68034351	inside	448654
chr6.163522295	NM_001080378.PACRG	chr6	+	163068153	163656514	inside	454142
chr4.7700995	NM_020777.SORCS2	chr4	+	7245274	7795464	inside	455721
chr4.7702755	NM_020777.SORCS2	chr4	+	7245274	7795464	inside	457481
chr3.189883585	NM_005578.LPP	chr3	+	189413414	190080135	inside	470171
chr3.189883935	NM_005578.LPP	chr3	+	189413414	190080135	inside	470521
chr12.26385115	NM_002223.ITPR2	chr12	-	26379551	26877398	inside	492283
chr3.189913005	NM_005578.LPP	chr3	+	189413414	190080135	inside	499591
chr4.151641755	NM_006726.LRBA	chr4	-	151405045	152156329	inside	514574
chr3.41435825	NM_017886.ULK4	chr3	-	41263093	41978664	inside	542839
chr6.162522895	NM_004562.PARK2	chr6	-	161688579	163068824	inside	545929
chr9.72368195	NM_001007471.TRPM3	chr9	-	72339785	72926334	inside	558139
chr6.162492255	NM_004562.PARK2	chr6	-	161688579	163068824	inside	576569
chr1.214085345	NM_206933.USH2A	chr1	-	213862858	214663361	inside	578016
chr1.214076205	NM_206933.USH2A	chr1	-	213862858	214663361	inside	587156
chr15.69841265	NM_024817.THSD4	chr15	+	69220841	69862776	inside	620424
chr11.78195155	NM_001098816.ODZ4	chr11	-	78041975	78829343	inside	634188
chr3.115698655	NM_015642.ZBTB20	chr3	-	115540212	116348817	inside	650162
chr11.131431935	NM_001048209.NTM	chr11	+	130745580	131711926	inside	686355
chr4.20603005	NM_001035003.KCNIP4	chr4	-	20339336	21308416	inside	705411
chrX.96542875	NM_006729.DIAPH2	chrX	+	95826317	96742253	inside	716558
chr7.157339815	NM_002847.PTPRN2	chr7	-	157024510	158073243	inside	733428
chr14.68112625	NM_133509.RAD51L1	chr14	+	67356261	68132367	inside	756364
chr14.68113255	NM_133509.RAD51L1	chr14	+	67356261	68132367	inside	756994
chr16.77598275	NM_016373.WWOX	chr16	+	76691051	77804065	inside	907224
chr10.84570965	NM_001010848.NRG3	chr10	+	83625049	84736915	inside	945916
chr9.118248035	NM_014010.ASTN2	chr9	-	118227327	119217138	inside	969103
chr6.65438855	NM_001142800.EYS	chr6	-	64487834	66473839	inside	1034984
chr16.77755255	NM_016373.WWOX	chr16	+	76691051	77804065	inside	1064204
chr16.77779645	NM_016373.WWOX	chr16	+	76691051	77804065	inside	1088594
chr6.161700765	NM_004562.PARK2	chr6	-	161688579	163068824	inside	1368059
chr1.48855675	NM_032785.AGBL4	chr1	-	48771113	50262213	inside	1406538
