# Supplementary material for: PPARG Binding Landscapes in Macrophages Suggest a Genome-Wide Contribution of PU.1 to Divergent PPARG Binding in Human and Mouse
Source: PLoS One. 2012 Oct 31;7(10):e48102. doi: 10.1371/journal.pone.0048102 (PMC3485280; doi:10.1371/journal.pone.0048102)
Supplement: Table S4 — Conserved targets genes. PPARG/RXR bound target genes in human macrophages (Table3) were compared to PPARG target genes in murine macrophages. Mouse PPARG binding sites from Lefterova et al. were used to identify putative target genes in mouse. Indirectly conserved and conserved PPARG/RXR target genes are listed. Genes with at least one PPARg binding sites within 100 kb of their TSS were considered target genes. (XLSX) [file pone.0048102.s009.xlsx]

## Sheet: Shared_targets
Symbol	directly shared	indirectly shared
ABCG1	yes	no
ADFP	yes	no
ANGPTL4	yes	no
ARHGEF2	yes	no
ATF3	yes	no
ATP13A3	yes	no
BCAR3	yes	no
C1orf38	yes	no
C6orf223	yes	no
CCRN4L	yes	no
CD300A	yes	no
CD93	yes	no
CPT1A	yes	no
DGKZ	yes	no
DUSP6	yes	no
ECH1	yes	no
EHD1	yes	no
EPB41L1	yes	no
ERGIC1	yes	no
ESRRA	yes	no
EVL	yes	no
FABP4	yes	no
FNDC3B	yes	no
GPA33	yes	no
HCCA2	yes	no
HECTD1	yes	no
HMGA1	yes	no
HMOX1	yes	no
IER5	yes	no
IKBKE	yes	no
IQSEC1	yes	no
ITPKB	yes	no
KIAA1755	yes	no
KLHL3	yes	no
LCMT1	yes	no
LMO2	yes	no
LRRFIP1	yes	no
LYPLA3	yes	no
MAP3K8	yes	no
MEPE	yes	no
MYO18A	yes	no
NAV1	yes	no
NENF	yes	no
NMUR1	yes	no
NR1H3	yes	no
PECAM1	yes	no
PHLDA1	yes	no
POR	yes	no
PPP1R15B	yes	no
RAB20	yes	no
RARA	yes	no
RASAL2	yes	no
RBL1	yes	no
ROCK2	yes	no
RUNX1	yes	no
SLC18A1	yes	no
SLC25A20	yes	no
SLC37A2	yes	no
SLC4A1AP	yes	no
SLC7A8	yes	no
STON2	yes	no
TMED10	yes	no
TMEM104	yes	no
TMEM140	yes	no
TMEM170B	yes	no
TNFAIP3	yes	no
TNFRSF1B	yes	no
TNPO3	yes	no
TRIM25	yes	no
WDR26	yes	no
ZFAND2A	yes	no
AADACL1	no	yes
ABHD12	no	yes
ABR	no	yes
ACER3	no	yes
ACSL1	no	yes
ADAMTSL4	no	yes
ADRBK2	no	yes
AGPAT4	no	yes
AIG1	no	yes
ALOX5AP	no	yes
AMPD3	no	yes
AMZ2	no	yes
ANKDD1A	no	yes
ANKRD57	no	yes
AOAH	no	yes
APBB1IP	no	yes
ARHGAP22	no	yes
ARHGAP25	no	yes
ARL8B	no	yes
ASAM	no	yes
ATP8B4	no	yes
BCL2	no	yes
C14orf182	no	yes
C15orf33	no	yes
C2orf47	no	yes
C5AR1	no	yes
C9orf106	no	yes
C9orf66	no	yes
CAPZB	no	yes
CARD10	no	yes
CCR1	no	yes
CD180	no	yes
CD5L	no	yes
CD6	no	yes
CD9	no	yes
CDC2L6	no	yes
CEBPB	no	yes
CHRNA9	no	yes
CLLU1	no	yes
CMKLR1	no	yes
CORO2A	no	yes
CREG2	no	yes
CTTNBP2NL	no	yes
CXCR4	no	yes
DHRS3	no	yes
DHRS9	no	yes
DNAJC5B	no	yes
DNTTIP2	no	yes
DTX4	no	yes
DUSP10	no	yes
DUSP3	no	yes
EHD4	no	yes
EIF2C2	no	yes
ELK3	no	yes
ELMO2	no	yes
ELOVL5	no	yes
ERAP2	no	yes
FABP5	no	yes
FAM20C	no	yes
FEM1C	no	yes
FGD2	no	yes
FGR	no	yes
FLJ36031	no	yes
FNBP1	no	yes
FOS	no	yes
FOSL2	no	yes
FOXN3	no	yes
FTH1	no	yes
GALNTL1	no	yes
GARNL4	no	yes
GLTSCR1	no	yes
GNA12	no	yes
GPX4	no	yes
GTDC1	no	yes
H6PD	no	yes
HADHB	no	yes
HNRNPA3	no	yes
IFNAR2	no	yes
IKZF1	no	yes
ITGB5	no	yes
JDP2	no	yes
KIAA0232	no	yes
KIF21B	no	yes
KLF7	no	yes
KRT80	no	yes
LCP1	no	yes
LCP2	no	yes
LGALS3	no	yes
LHFPL2	no	yes
LIMS1	no	yes
LIPA	no	yes
LIPC	no	yes
LOC100130987	no	yes
LOC100134934	no	yes
LOC286135	no	yes
LONRF3	no	yes
LPL	no	yes
LRP1	no	yes
LRRC33	no	yes
LTA4H	no	yes
MAN1C1	no	yes
MAP3K5	no	yes
MFHAS1	no	yes
MGC12966	no	yes
MTMR7	no	yes
MTSS1	no	yes
MYH9	no	yes
MYO1F	no	yes
NCOR2	no	yes
NDST1	no	yes
NEK6	no	yes
NFIL3	no	yes
NLRC4	no	yes
NLRP3	no	yes
NOTCH1	no	yes
PARP8	no	yes
PFKFB4	no	yes
PHF20	no	yes
PIAS1	no	yes
PION	no	yes
PIP4K2A	no	yes
PKD1L1	no	yes
PLA2G15	no	yes
PLEKHO2	no	yes
PLTP	no	yes
POLR1A	no	yes
PPARG	no	yes
PREX1	no	yes
PRKCH	no	yes
PSAP	no	yes
PSD3	no	yes
PTK2B	no	yes
PTP4A2	no	yes
QPRT	no	yes
RAB8B	no	yes
RAPGEF1	no	yes
RASSF5	no	yes
RBMS2	no	yes
RCSD1	no	yes
RGS1	no	yes
RHOH	no	yes
RND3	no	yes
RPRD2	no	yes
SCARB2	no	yes
SDC3	no	yes
SDCCAG8	no	yes
SLAMF9	no	yes
SLC16A10	no	yes
SLC17A5	no	yes
SLC39A11	no	yes
SLC8A1	no	yes
SLC9A1	no	yes
SNX27	no	yes
SOCS6	no	yes
SORT1	no	yes
SPAG9	no	yes
ST3GAL1	no	yes
ST6GALNAC2	no	yes
STK10	no	yes
TAF1B	no	yes
TANK	no	yes
TBL1XR1	no	yes
TGFBR2	no	yes
TGM2	no	yes
TLE3	no	yes
TLR4	no	yes
TM4SF20	no	yes
TM9SF4	no	yes
TMCC3	no	yes
TMEM164	no	yes
TMEM215	no	yes
TMEM30B	no	yes
TNS3	no	yes
TOP1	no	yes
TTC39B	no	yes
UBC	no	yes
UCP3	no	yes
UMODL1	no	yes
USP25	no	yes
VCL	no	yes
VWF	no	yes
WDFY3	no	yes
WDFY4	no	yes
ZAK	no	yes
ZMYND8	no	yes
ZNF703	no	yes
