# Supplementary material for: PPARG Binding Landscapes in Macrophages Suggest a Genome-Wide Contribution of PU.1 to Divergent PPARG Binding in Human and Mouse
Source: PLoS One. 2012 Oct 31;7(10):e48102. doi: 10.1371/journal.pone.0048102 (PMC3485280; doi:10.1371/journal.pone.0048102)
Supplement: Table S6 — Degrees of conservation for PPARG target genes correlates with RSG responsiveness. Putative PPARG targets were grouped by PPARG binding in human and mouse (human-specific, indirectly shared and directly shared) and assessed for RSG responsiveness. In addition we used a set RSG responsive gene identified in human dendritic cells (Szatmari et al., 2007) to increase the sensitivity. A total of 481 RSG responsive genes in myeloid cells were compared to PPARG. (XLSX) [file pone.0048102.s011.xlsx]

## Sheet: Regulation_conservation
Symbol	directly shared	indirectly shared	species-specific (human)
ABCG1	1	0	0
ADFP	1	0	0
ANGPTL4	1	0	0
ATF3	1	0	0
BCAR3	1	0	0
C1orf38	1	0	0
CCRN4L	1	0	0
CD300A	1	0	0
CPT1A	1	0	0
ECH1	1	0	0
EPB41L1	1	0	0
ERGIC1	1	0	0
FABP4	1	0	0
GPA33	1	0	0
MAP3K8	1	0	0
NMUR1	1	0	0
NR1H3	1	0	0
PHLDA1	1	0	0
POR	1	0	0
RAB20	1	0	0
RARA	1	0	0
SLC25A20	1	0	0
TNFAIP3	1	0	0
ACSL1	0	1	0
ADRBK2	0	1	0
AIG1	0	1	0
ANKRD57	0	1	0
BCL2	0	1	0
CORO2A	0	1	0
DHRS3	0	1	0
DNAJC5B	0	1	0
DTX4	0	1	0
DUSP10	0	1	0
FABP5	0	1	0
FAM20C	0	1	0
FGR	0	1	0
FOS	0	1	0
GALNTL1	0	1	0
IFNAR2	0	1	0
IKZF1	0	1	0
LONRF3	0	1	0
NLRC4	0	1	0
PLA2G15	0	1	0
PLTP	0	1	0
PRKCH	0	1	0
PSD3	0	1	0
RND3	0	1	0
SCARB2	0	1	0
SLAMF9	0	1	0
SLC8A1	0	1	0
TGM2	0	1	0
TLE3	0	1	0
TLR4	0	1	0
TTC39B	0	1	0
ABCC3	0	0	1
ABCG2	0	0	1
ABHD5	0	0	1
ACADVL	0	0	1
ADCY1	0	0	1
ADRB2	0	0	1
AGRP	0	0	1
AIM1	0	0	1
AKR1C2	0	0	1
ALG9	0	0	1
APOC1	0	0	1
APOE	0	0	1
AQP9	0	0	1
ATL1	0	0	1
ATP9B	0	0	1
BLVRB	0	0	1
BPNT1	0	0	1
C10orf118	0	0	1
C11orf75	0	0	1
C1orf162	0	0	1
C20orf117	0	0	1
C3	0	0	1
CAT	0	0	1
CD1D	0	0	1
CD300LB	0	0	1
CD52	0	0	1
CD82	0	0	1
CDC42EP3	0	0	1
CDC42EP4	0	0	1
COL4A1	0	0	1
COL6A2	0	0	1
COLEC12	0	0	1
CRABP2	0	0	1
DAG1	0	0	1
DDO	0	0	1
DENND2D	0	0	1
DGAT2	0	0	1
DPYSL3	0	0	1
EHF	0	0	1
ERMP1	0	0	1
ETFDH	0	0	1
FAIM3	0	0	1
FAM13A	0	0	1
FAM84B	0	0	1
FAM89A	0	0	1
FAR2	0	0	1
GCN1L1	0	0	1
GGA2	0	0	1
GPR65	0	0	1
IL28RA	0	0	1
ITGAE	0	0	1
ITGAL	0	0	1
KCNK13	0	0	1
KIAA0922	0	0	1
LBR	0	0	1
LOC729678	0	0	1
LPAR1	0	0	1
LRPAP1	0	0	1
MAFF	0	0	1
MAP4K3	0	0	1
MAST4	0	0	1
ME3	0	0	1
MEGF9	0	0	1
MGLL	0	0	1
MMD	0	0	1
MMP19	0	0	1
MOGAT1	0	0	1
NAPSB	0	0	1
OPN3	0	0	1
PCCA	0	0	1
PCOLCE2	0	0	1
PCTP	0	0	1
PDE9A	0	0	1
PDK4	0	0	1
PEX19	0	0	1
PGF	0	0	1
PHLDA3	0	0	1
PLA2G16	0	0	1
PNPLA1	0	0	1
PNPLA3	0	0	1
PODXL	0	0	1
PRAM1	0	0	1
PTPN1	0	0	1
RAB11FIP4	0	0	1
RAB42	0	0	1
RHOF	0	0	1
RSPH3	0	0	1
SAMHD1	0	0	1
SEL1L	0	0	1
SHANK3	0	0	1
SIPA1L2	0	0	1
SLC1A7	0	0	1
SLCO2B1	0	0	1
SP1	0	0	1
SPN	0	0	1
SPOCD1	0	0	1
ST14	0	0	1
STMN1	0	0	1
TBC1D8	0	0	1
TBL2	0	0	1
TM7SF4	0	0	1
TMEM91	0	0	1
TPD52L1	0	0	1
TRAF1	0	0	1
TRIM14	0	0	1
TRIM35	0	0	1
TSPAN12	0	0	1
