# Supplementary material for: PPARG Binding Landscapes in Macrophages Suggest a Genome-Wide Contribution of PU.1 to Divergent PPARG Binding in Human and Mouse
Source: PLoS One. 2012 Oct 31;7(10):e48102. doi: 10.1371/journal.pone.0048102 (PMC3485280; doi:10.1371/journal.pone.0048102)
Supplement: Table S7 — PU.1 binding sites in human macrophages (THP-1). PU.1 binding sites determined with CCAT. For all significant sites a 150 bp interval around the centre of the middle is listed along with the Binding ID, enrichment and significance. The last column indicates if the PU.1 binding site is conserved between human and mouse macrophages. (XLSX) [file pone.0048102.s012.xlsx]

## Sheet: PU.1_binding_sites
BindingID	chromosome	start	end	enrichment	significance	conserved (Lefterova)
chr2.217972015	chr2	217971940	217972090	20.001	0.001	0
chr1.42006955	chr1	42006880	42007030	19.7385	0.001	0
chr1.41922505	chr1	41922430	41922580	19.5088	0.001	0
chr1.40278305	chr1	40278230	40278380	19.4462	0.001	1
chr1.40289335	chr1	40289260	40289410	19.1131	0.001	0
chr1.40145995	chr1	40145920	40146070	18.7041	0.001	1
chr1.40951505	chr1	40951430	40951580	18.6412	0.001	0
chr3.195939445	chr3	195939370	195939520	18.5475	0.001	1
chr1.233044295	chr1	233044220	233044370	17.9496	0.001	1
chr1.41965835	chr1	41965760	41965910	17.9474	0.001	1
chr11.1817855	chr11	1817780	1817930	17.9444	0.001	1
chr6.146958995	chr6	146958920	146959070	17.8916	0.001	1
chr11.129902875	chr11	129902800	129902950	17.8619	0.001	0
chr13.30185425	chr13	30185350	30185500	17.7486	0.001	1
chr8.18748915	chr8	18748840	18748990	17.6233	0.001	0
chr1.40929965	chr1	40929890	40930040	17.5929	0.001	0
chr2.60520215	chr2	60520140	60520290	17.5531	0.001	1
chr1.40550915	chr1	40550840	40550990	17.3205	0.001	0
chr17.63999305	chr17	63999230	63999380	17.292	0.001	0
chr6.137146835	chr6	137146760	137146910	17.266	0.001	1
chr1.111851895	chr1	111851820	111851970	17.2138	0.001	1
chr1.33219525	chr1	33219450	33219600	17.1771	0.001	0
chr1.41989785	chr1	41989710	41989860	17.175	0.001	1
chr15.70274715	chr15	70274640	70274790	17.1468	0.001	0
chr19.14355925	chr19	14355850	14356000	17.0298	0.001	1
chr1.42041305	chr1	42041230	42041380	16.9842	0.001	1
chr6.31662415	chr6	31662340	31662490	16.8539	0.001	1
chr2.38209505	chr2	38209430	38209580	16.8527	0.001	0
chr8.103210035	chr8	103209960	103210110	16.8262	0.001	0
chr16.87193285	chr16	87193210	87193360	16.8242	0.001	0
chr20.46822515	chr20	46822440	46822590	16.7933	0.001	0
chr1.221417935	chr1	221417860	221418010	16.782	0.001	1
chr4.6991035	chr4	6990960	6991110	16.7397	0.001	1
chr22.36011185	chr22	36011110	36011260	16.675	0.001	1
chr20.34905365	chr20	34905290	34905440	16.645	0.001	1
chr19.59403915	chr19	59403840	59403990	16.617	0.001	0
chr1.40769905	chr1	40769830	40769980	16.5587	0.001	0
chr19.3093125	chr19	3093050	3093200	16.4725	0.001	1
chr19.46431635	chr19	46431560	46431710	16.4051	0.001	1
chr20.54730785	chr20	54730710	54730860	16.4051	0.001	0
chr14.100158535	chr14	100158460	100158610	16.4017	0.001	0
chr1.96601095	chr1	96601020	96601170	16.3113	0.001	0
chr1.41979425	chr1	41979350	41979500	16.2528	0.001	1
chr12.26385075	chr12	26385000	26385150	16.1974	0.001	1
chr20.23584615	chr20	23584540	23584690	16.1905	0.001	0
chr15.64945705	chr15	64945630	64945780	16.1864	0.001	0
chr8.56960855	chr8	56960780	56960930	16.1596	0.001	1
chr1.181826375	chr1	181826300	181826450	16.1491	0.001	1
chr1.41114125	chr1	41114050	41114200	16.1353	0.001	0
chr19.52519725	chr19	52519650	52519800	16.1317	0.001	0
chr8.22493875	chr8	22493800	22493950	16.0953	0.001	1
chr5.158721895	chr5	158721820	158721970	16.0939	0.001	0
chr19.17689385	chr19	17689310	17689460	16.0354	0.001	1
chr19.50986295	chr19	50986220	50986370	16.0019	0.001	1
chr1.43619985	chr1	43619910	43620060	15.9724	0.001	0
chr1.201525375	chr1	201525300	201525450	15.9488	0.001	1
chr8.22618655	chr8	22618580	22618730	15.9279	0.001	1
chr19.47397685	chr19	47397610	47397760	15.8909	0.001	0
chr1.241689175	chr1	241689100	241689250	15.882	0.001	0
chr5.176854025	chr5	176853950	176854100	15.8473	0.001	1
chr19.12757645	chr19	12757570	12757720	15.8473	0.001	1
chr9.133521745	chr9	133521670	133521820	15.8157	0.001	1
chr14.87581935	chr14	87581860	87582010	15.7841	0.001	1
chr1.227226145	chr1	227226070	227226220	15.7705	0.001	0
chr16.48873605	chr16	48873530	48873680	15.7281	0.001	1
chr1.201523415	chr1	201523340	201523490	15.7207	0.001	1
chr20.36230855	chr20	36230780	36230930	15.7207	0.001	0
chr1.166740035	chr1	166739960	166740110	15.7207	0.001	0
chr16.49300855	chr16	49300780	49300930	15.7182	0.001	1
chr1.113049225	chr1	113049150	113049300	15.6888	0.001	1
chr6.97471875	chr6	97471800	97471950	15.6888	0.001	0
chr9.90841785	chr9	90841710	90841860	15.6888	0.001	0
chr8.130500195	chr8	130500120	130500270	15.6864	0.001	1
chr13.79509215	chr13	79509140	79509290	15.6844	0.001	0
chr17.36977265	chr17	36977190	36977340	15.657	0.001	0
chr7.16940225	chr7	16940150	16940300	15.6545	0.001	1
chr9.127451625	chr9	127451550	127451700	15.653	0.001	0
chr1.40175215	chr1	40175140	40175290	15.6077	0.001	0
chr1.79975655	chr1	79975580	79975730	15.589	0.001	0
chr1.41896765	chr1	41896690	41896840	15.5882	0.001	0
chr8.22987955	chr8	22987880	22988030	15.5609	0.001	0
chr8.21819275	chr8	21819200	21819350	15.5569	0.001	1
chr12.107231865	chr12	107231790	107231940	15.5569	0.001	1
chr1.41977875	chr1	41977800	41977950	15.5148	0.001	1
chr22.30216625	chr22	30216550	30216700	15.4965	0.001	0
chr8.105411365	chr8	105411290	105411440	15.4919	0.001	1
chr18.75681275	chr18	75681200	75681350	15.4677	0.001	0
chr17.60133845	chr17	60133770	60133920	15.4602	0.001	1
chr21.43644045	chr21	43643970	43644120	15.4354	0.001	1
chr1.154226555	chr1	154226480	154226630	15.3995	0.001	1
chr1.40303305	chr1	40303230	40303380	15.397	0.001	0
chr2.26845535	chr2	26845460	26845610	15.3969	0.001	1
chr9.126004715	chr9	126004640	126004790	15.3969	0.001	1
chr1.150231645	chr1	150231570	150231720	15.3614	0.001	1
chr1.41990445	chr1	41990370	41990520	15.3418	0.001	1
chr11.117387075	chr11	117387000	117387150	15.338	0.001	1
chr8.11753795	chr8	11753720	11753870	15.3345	0.001	1
chr16.56392095	chr16	56392020	56392170	15.3345	0.001	1
chr8.125921985	chr8	125921910	125922060	15.3345	0.001	0
chr1.159450975	chr1	159450900	159451050	15.2691	0.001	1
chr17.76325985	chr17	76325910	76326060	15.2665	0.001	0
chr16.15592505	chr16	15592430	15592580	15.2665	0.001	0
chr22.35586915	chr22	35586840	35586990	15.2446	0.001	1
chr1.40315395	chr1	40315320	40315470	15.2396	0.001	0
chr1.12167145	chr1	12167070	12167220	15.2164	0.001	1
chr6.98015225	chr6	98015150	98015300	15.2072	0.001	0
chr2.231285665	chr2	231285590	231285740	15.2009	0.001	1
chr19.1131685	chr19	1131610	1131760	15.1992	0.001	1
chr1.232859795	chr1	232859720	232859870	15.1844	0.001	0
chr1.181840785	chr1	181840710	181840860	15.1844	0.001	0
chr1.156522375	chr1	156522300	156522450	15.1789	0.001	0
chr15.88364375	chr15	88364300	88364450	15.146	0.001	1
chr17.72973475	chr17	72973400	72973550	15.1414	0.001	0
chr2.120727335	chr2	120727260	120727410	15.1377	0.001	1
chr3.72234155	chr3	72234080	72234230	15.1377	0.001	0
chr16.31271425	chr16	31271350	31271500	15.1377	0.001	0
chr8.67178445	chr8	67178370	67178520	15.1333	0.001	0
chr1.152185275	chr1	152185200	152185350	15.1019	0.001	1
chr20.45789785	chr20	45789710	45789860	15.0855	0.001	0
chr1.40128735	chr1	40128660	40128810	15.0811	0.001	0
chr1.40278905	chr1	40278830	40278980	15.0656	0.001	1
chr1.159431735	chr1	159431660	159431810	15.0468	0.001	0
chr1.41047815	chr1	41047740	41047890	15.0446	0.001	0
chr7.100323345	chr7	100323270	100323420	15.0339	0.001	0
chr16.66838955	chr16	66838880	66839030	15.0088	0.001	1
chr21.36226745	chr21	36226670	36226820	15	0.001	0
chr1.40583025	chr1	40582950	40583100	14.9962	0.001	0
chr17.7687165	chr17	7687090	7687240	14.9717	0.001	1
chr4.70732255	chr4	70732180	70732330	14.9689	0.001	0
chr1.54476835	chr1	54476760	54476910	14.9463	0.001	0
chr6.44646005	chr6	44645930	44646080	14.9048	0.001	1
chr14.68144915	chr14	68144840	68144990	14.9048	0.001	0
chr2.42833145	chr2	42833070	42833220	14.8193	0.001	0
chr12.110092955	chr12	110092880	110093030	14.801	0.001	0
chr1.40659755	chr1	40659680	40659830	14.7935	0.001	0
chr2.230698195	chr2	230698120	230698270	14.779	0.001	1
chr3.44456445	chr3	44456370	44456520	14.7701	0.001	0
chr1.242484605	chr1	242484530	242484680	14.7512	0.001	1
chr8.145158315	chr8	145158240	145158390	14.7402	0.001	1
chr1.58856855	chr1	58856780	58856930	14.7333	0.001	0
chr1.40297865	chr1	40297790	40297940	14.7268	0.001	1
chr1.112077725	chr1	112077650	112077800	14.7173	0.001	0
chr7.45512255	chr7	45512180	45512330	14.7113	0.001	0
chr1.233183225	chr1	233183150	233183300	14.7063	0.001	1
chr9.133381175	chr9	133381100	133381250	14.7023	0.001	0
chr21.35159925	chr21	35159850	35160000	14.6994	0.001	1
chr1.42406745	chr1	42406670	42406820	14.673	0.001	0
chr8.91087325	chr8	91087250	91087400	14.6312	0.001	0
chr16.45250585	chr16	45250510	45250660	14.6312	0.001	0
chr1.178118565	chr1	178118490	178118640	14.6224	0.001	1
chr6.109750965	chr6	109750890	109751040	14.597	0.001	1
chr13.22273395	chr13	22273320	22273470	14.5627	0.001	0
chr9.34976675	chr9	34976600	34976750	14.5627	0.001	0
chr6.31661925	chr6	31661850	31662000	14.547	0.001	1
chr1.204727135	chr1	204727060	204727210	14.5314	0.001	0
chr19.46526775	chr19	46526700	46526850	14.5284	0.001	1
chr16.70794035	chr16	70793960	70794110	14.5284	0.001	0
chr5.139024175	chr5	139024100	139024250	14.5265	0.001	0
chr9.129637895	chr9	129637820	129637970	14.5011	0.001	1
chr17.26079855	chr17	26079780	26079930	14.4939	0.001	0
chr1.116725255	chr1	116725180	116725330	14.492	0.001	1
chr8.26542155	chr8	26542080	26542230	14.4854	0.001	0
chr3.50255485	chr3	50255410	50255560	14.4667	0.001	1
chr1.25233225	chr1	25233150	25233300	14.4625	0.001	1
chr22.42001745	chr22	42001670	42001820	14.4594	0.001	0
chr1.152646575	chr1	152646500	152646650	14.4279	0.001	1
chr4.6906925	chr4	6906850	6907000	14.3932	0.001	0
chr19.40388235	chr19	40388160	40388310	14.3901	0.001	1
chr15.95845745	chr15	95845670	95845820	14.3882	0.001	0
chr19.50710445	chr19	50710370	50710520	14.3585	0.001	1
chr14.93491435	chr14	93491360	93491510	14.3585	0.001	0
chr13.28000015	chr13	27999940	28000090	14.3553	0.001	1
chr3.145230445	chr3	145230370	145230520	14.3534	0.001	0
chr20.44268305	chr20	44268230	44268380	14.3534	0.001	0
chr19.12637125	chr19	12637050	12637200	14.3279	0.001	1
chr16.67303055	chr16	67302980	67303130	14.3236	0.001	0
chr1.232416345	chr1	232416270	232416420	14.293	0.001	0
chr6.44340125	chr6	44340050	44340200	14.2912	0.001	1
chr14.67804855	chr14	67804780	67804930	14.2855	0.001	1
chr16.2677405	chr16	2677330	2677480	14.2835	0.001	0
chr13.112999295	chr13	112999220	112999370	14.2829	0.001	1
chr1.65102575	chr1	65102500	65102650	14.2505	0.001	0
chr6.47210275	chr6	47210200	47210350	14.2505	0.001	0
chr11.56930765	chr11	56930690	56930840	14.2485	0.001	0
chr1.27499565	chr1	27499490	27499640	14.2485	0.001	0
chr20.44612685	chr20	44612610	44612760	14.2186	0.001	1
chr14.89257075	chr14	89257000	89257150	14.2186	0.001	1
chr6.37706325	chr6	37706250	37706400	14.2186	0.001	0
chr16.55503405	chr16	55503330	55503480	14.2154	0.001	0
chr11.12645235	chr11	12645160	12645310	14.2134	0.001	0
chr1.40173185	chr1	40173110	40173260	14.2028	0.001	0
chr1.155343025	chr1	155342950	155343100	14.1934	0.001	0
chr4.3344645	chr4	3344570	3344720	14.1801	0.001	0
chr2.46542625	chr2	46542550	46542700	14.1781	0.001	1
chr15.61966925	chr15	61966850	61967000	14.1774	0.001	0
chr2.42179325	chr2	42179250	42179400	14.1481	0.001	1
chr11.74536785	chr11	74536710	74536860	14.1261	0.001	0
chr11.8310525	chr11	8310450	8310600	14.1229	0.001	0
chr15.75083835	chr15	75083760	75083910	14.0819	0.001	0
chr11.74729535	chr11	74729460	74729610	14.0773	0.001	1
chr1.204495735	chr1	204495660	204495810	14.0773	0.001	0
chr8.48810065	chr8	48809990	48810140	14.0521	0.001	1
chr8.121037765	chr8	121037690	121037840	14.0418	0.001	0
chr8.37877225	chr8	37877150	37877300	14.0384	0.001	1
chr1.40869305	chr1	40869230	40869380	14.0161	0.001	0
chr1.244383225	chr1	244383150	244383300	14.0108	0.001	0
chr8.97727115	chr8	97727040	97727190	14.0108	0.001	0
chr19.17693905	chr19	17693830	17693980	14.0062	0.001	1
chr1.199747845	chr1	199747770	199747920	14	0.001	0
chr1.40496325	chr1	40496250	40496400	13.9758	0.001	1
chr6.164053335	chr6	164053260	164053410	13.9705	0.001	1
chr20.38556485	chr20	38556410	38556560	13.9705	0.001	1
chr7.36289985	chr7	36289910	36290060	13.9705	0.001	0
chr1.42003545	chr1	42003470	42003620	13.969	0.001	0
chr8.18111895	chr8	18111820	18111970	13.9671	0.001	1
chr17.42632565	chr17	42632490	42632640	13.9671	0.001	0
chr9.262905	chr9	262830	262980	13.9508	0.001	1
chr7.41888085	chr7	41888010	41888160	13.9312	0.001	1
chr5.111292345	chr5	111292270	111292420	13.9284	0.001	0
chr1.43182625	chr1	43182550	43182700	13.9206	0.001	1
chr2.98071415	chr2	98071340	98071490	13.8988	0.001	0
chr1.206306065	chr1	206305990	206306140	13.8988	0.001	0
chr2.16670185	chr2	16670110	16670260	13.8953	0.001	1
chr9.123287945	chr9	123287870	123288020	13.8953	0.001	1
chr11.1836235	chr11	1836160	1836310	13.8932	0.001	0
chr7.137900475	chr7	137900400	137900550	13.8932	0.001	0
chr19.2222035	chr19	2221960	2222110	13.8932	0.001	0
chr2.197718865	chr2	197718790	197718940	13.8924	0.001	0
chr1.40612935	chr1	40612860	40613010	13.8797	0.001	0
chr17.75414815	chr17	75414740	75414890	13.8628	0.001	0
chr6.44339345	chr6	44339270	44339420	13.8593	0.001	0
chr3.153577405	chr3	153577330	153577480	13.8267	0.001	1
chr10.134677155	chr10	134677080	134677230	13.8267	0.001	0
chr5.125721735	chr5	125721660	125721810	13.8267	0.001	0
chr1.148852795	chr1	148852720	148852870	13.8068	0.001	1
chr2.163913895	chr2	163913820	163913970	13.8068	0.001	0
chr1.54131395	chr1	54131320	54131470	13.8068	0.001	0
chr3.69632675	chr3	69632600	69632750	13.8068	0.001	0
chr1.111217275	chr1	111217200	111217350	13.7953	0.001	1
chr5.176869225	chr5	176869150	176869300	13.787	0.001	1
chr1.40273395	chr1	40273320	40273470	13.7649	0.001	1
chr1.233054015	chr1	233053940	233054090	13.7591	0.001	0
chr1.151780065	chr1	151779990	151780140	13.7591	0.001	0
chr5.134845185	chr5	134845110	134845260	13.7542	0.001	0
chr22.41657555	chr22	41657480	41657630	13.7507	0.001	0
chr1.46825505	chr1	46825430	46825580	13.7507	0.001	0
chr13.74977615	chr13	74977540	74977690	13.7507	0.001	0
chr1.42383855	chr1	42383780	42383930	13.7391	0.001	0
chr8.104496795	chr8	104496720	104496870	13.7227	0.001	0
chr2.231241595	chr2	231241520	231241670	13.7121	0.001	0
chr16.69418895	chr16	69418820	69418970	13.7029	0.001	0
chr13.52393545	chr13	52393470	52393620	13.6814	0.001	0
chr6.152311385	chr6	152311310	152311460	13.6814	0.001	0
chr8.33532025	chr8	33531950	33532100	13.6814	0.001	0
chr20.29726575	chr20	29726500	29726650	13.6778	0.001	1
chr2.120583435	chr2	120583360	120583510	13.6778	0.001	0
chr7.130955085	chr7	130955010	130955160	13.6756	0.001	1
chr22.41123425	chr22	41123350	41123500	13.6756	0.001	1
chr2.182029805	chr2	182029730	182029880	13.6756	0.001	1
chr1.143741565	chr1	143741490	143741640	13.664	0.001	0
chr17.1313585	chr17	1313510	1313660	13.639	0.001	0
chr2.47153545	chr2	47153470	47153620	13.6382	0.001	1
chr8.142357985	chr8	142357910	142358060	13.6194	0.001	1
chr8.42323695	chr8	42323620	42323770	13.6082	0.001	0
chr9.99847655	chr9	99847580	99847730	13.6022	0.001	0
chr10.81688835	chr10	81688760	81688910	13.6015	0.001	0
chr7.50391885	chr7	50391810	50391960	13.5902	0.001	1
chr12.88078715	chr12	88078640	88078790	13.5879	0.001	1
chr1.205202545	chr1	205202470	205202620	13.5879	0.001	0
chr1.205207595	chr1	205207520	205207670	13.5459	0.001	0
chr7.98815875	chr7	98815800	98815950	13.5396	0.001	0
chr6.38519275	chr6	38519200	38519350	13.5308	0.001	0
chr14.24234475	chr14	24234400	24234550	13.5027	0.001	0
chr11.128689615	chr11	128689540	128689690	13.4976	0.001	0
chr2.8116425	chr2	8116350	8116500	13.4939	0.001	0
chr1.59935155	chr1	59935080	59935230	13.4915	0.001	0
chr11.11289445	chr11	11289370	11289520	13.4915	0.001	0
chr1.158612055	chr1	158611980	158612130	13.4915	0.001	0
chr20.30091925	chr20	30091850	30092000	13.4657	0.001	1
chr16.65116345	chr16	65116270	65116420	13.4568	0.001	0
chr1.40241605	chr1	40241530	40241680	13.4515	0.001	0
chr11.65465555	chr11	65465480	65465630	13.435	0.001	0
chr6.37126095	chr6	37126020	37126170	13.4286	0.001	1
chr8.27741295	chr8	27741220	27741370	13.4234	0.001	0
chr3.197836325	chr3	197836250	197836400	13.4234	0.001	0
chr22.19260925	chr22	19260850	19261000	13.4234	0.001	0
chr9.119506415	chr9	119506340	119506490	13.4196	0.001	1
chr20.44173515	chr20	44173440	44173590	13.4172	0.001	0
chr6.75692335	chr6	75692260	75692410	13.4056	0.001	0
chr1.210923465	chr1	210923390	210923540	13.3979	0.001	1
chr12.49926445	chr12	49926370	49926520	13.3913	0.001	1
chr17.72917695	chr17	72917620	72917770	13.3913	0.001	0
chr14.49540265	chr14	49540190	49540340	13.3791	0.001	1
chr6.149045975	chr6	149045900	149046050	13.3791	0.001	0
chr8.22467515	chr8	22467440	22467590	13.3684	0.001	0
chr8.129131605	chr8	129131530	129131680	13.3636	0.001	1
chr18.72896255	chr18	72896180	72896330	13.3606	0.001	0
chr3.190149635	chr3	190149560	190149710	13.3488	0.001	1
chr11.119600955	chr11	119600880	119601030	13.3488	0.001	0
chr6.143065505	chr6	143065430	143065580	13.3457	0.001	1
chr1.199124355	chr1	199124280	199124430	13.3457	0.001	0
chr16.12460875	chr16	12460800	12460950	13.3457	0.001	0
chr17.40659505	chr17	40659430	40659580	13.34	0.001	1
chr9.37988995	chr9	37988920	37989070	13.3232	0.001	0
chr2.112478455	chr2	112478380	112478530	13.3166	0.001	0
chr8.10606335	chr8	10606260	10606410	13.3166	0.001	0
chr8.131097275	chr8	131097200	131097350	13.3113	0.001	1
chr1.152184395	chr1	152184320	152184470	13.2791	0.001	1
chr1.190748365	chr1	190748290	190748440	13.2791	0.001	0
chr7.30805985	chr7	30805910	30806060	13.2698	0.001	0
chr13.45219415	chr13	45219340	45219490	13.2698	0.001	0
chr12.44898225	chr12	44898150	44898300	13.2673	0.001	1
chr9.89523795	chr9	89523720	89523870	13.2673	0.001	0
chr1.40688495	chr1	40688420	40688570	13.2671	0.001	0
chr6.44053295	chr6	44053220	44053370	13.2652	0.001	0
chr8.22510585	chr8	22510510	22510660	13.2414	0.001	0
chr3.38365585	chr3	38365510	38365660	13.2198	0.001	0
chr8.20048875	chr8	20048800	20048950	13.2198	0.001	0
chr1.234184825	chr1	234184750	234184900	13.2117	0.001	1
chr8.142199095	chr8	142199020	142199170	13.2104	0.001	0
chr2.99755055	chr2	99754980	99755130	13.1942	0.001	0
chr14.74476675	chr14	74476600	74476750	13.1726	0.001	0
chr5.170993885	chr5	170993810	170993960	13.1603	0.001	0
chr12.119396965	chr12	119396890	119397040	13.1563	0.001	0
chr2.8592595	chr2	8592520	8592670	13.1529	0.001	1
chr3.42789285	chr3	42789210	42789360	13.1429	0.001	0
chr4.14488235	chr4	14488160	14488310	13.1359	0.001	1
chr2.235019985	chr2	235019910	235020060	13.1359	0.001	1
chr1.229718335	chr1	229718260	229718410	13.1183	0.001	0
chr19.6467165	chr19	6467090	6467240	13.1149	0.001	0
chr6.138794505	chr6	138794430	138794580	13.0967	0.001	0
chr2.43208485	chr2	43208410	43208560	13.0842	0.001	0
chr2.172853995	chr2	172853920	172854070	13.0776	0.001	0
chr8.26485725	chr8	26485650	26485800	13.0668	0.001	1
chr14.98573135	chr14	98573060	98573210	13.046	0.001	0
chr8.134156475	chr8	134156400	134156550	13.0419	0.001	1
chr9.106957165	chr9	106957090	106957240	13.0419	0.001	1
chr2.101097825	chr2	101097750	101097900	13.0419	0.001	0
chr12.19953195	chr12	19953120	19953270	13.0419	0.001	0
chr1.154177275	chr1	154177200	154177350	13.0393	0.001	0
chr14.69239695	chr14	69239620	69239770	13.0393	0.001	0
chr9.72412865	chr9	72412790	72412940	13.0384	0.001	0
chr1.43170235	chr1	43170160	43170310	13.0382	0.001	1
chr1.212602665	chr1	212602590	212602740	13.0382	0.001	0
chr16.57017735	chr16	57017660	57017810	13.0143	0.001	0
chr8.133977315	chr8	133977240	133977390	13.0133	0.001	1
chr8.59248195	chr8	59248120	59248270	13.0108	0.001	0
chr9.6880075	chr9	6880000	6880150	13.0076	0.001	0
chr13.73459985	chr13	73459910	73460060	13.0035	0.001	0
chr9.99931655	chr9	99931580	99931730	13.0035	0.001	0
chr4.141931635	chr4	141931560	141931710	13.0009	0.001	1
chr1.203524155	chr1	203524080	203524230	13.0009	0.001	1
chr19.55182385	chr19	55182310	55182460	12.9904	0.001	0
chr9.101393185	chr9	101393110	101393260	12.982	0.001	1
chr16.80042965	chr16	80042890	80043040	12.982	0.001	1
chr1.228393695	chr1	228393620	228393770	12.982	0.001	0
chr14.76304555	chr14	76304480	76304630	12.9692	0.001	0
chr6.140204855	chr6	140204780	140204930	12.965	0.001	1
chr10.4365805	chr10	4365730	4365880	12.9624	0.001	0
chr1.234733265	chr1	234733190	234733340	12.952	0.001	0
chr11.61436815	chr11	61436740	61436890	12.9364	0.001	1
chr3.154574305	chr3	154574230	154574380	12.9364	0.001	0
chr1.43176805	chr1	43176730	43176880	12.9351	0.001	1
chr16.49203205	chr16	49203130	49203280	12.9306	0.001	0
chr2.12789675	chr2	12789600	12789750	12.9306	0.001	0
chr15.55379445	chr15	55379370	55379520	12.9264	0.001	1
chr21.46850585	chr21	46850510	46850660	12.9264	0.001	0
chr4.15989715	chr4	15989640	15989790	12.9228	0.001	0
chr1.27315945	chr1	27315870	27316020	12.8919	0.001	0
chr5.179520675	chr5	179520600	179520750	12.8488	0.001	0
chr2.96943115	chr2	96943040	96943190	12.8488	0.001	0
chrX.153600285	chrX	153600210	153600360	12.8488	0.001	0
chr1.40989175	chr1	40989100	40989250	12.8344	0.001	0
chr1.40199075	chr1	40199000	40199150	12.8321	0.001	0
chr20.49878935	chr20	49878860	49879010	12.8201	0.001	0
chr1.9687525	chr1	9687450	9687600	12.8142	0.001	1
chr22.41162225	chr22	41162150	41162300	12.8142	0.001	1
chr1.148850785	chr1	148850710	148850860	12.8099	0.001	1
chr11.118581135	chr11	118581060	118581210	12.7811	0.001	1
chr2.98741195	chr2	98741120	98741270	12.7811	0.001	0
chr1.40624105	chr1	40624030	40624180	12.7756	0.001	1
chr12.30491485	chr12	30491410	30491560	12.7752	0.001	0
chr11.3173255	chr11	3173180	3173330	12.7708	0.001	0
chr8.121909335	chr8	121909260	121909410	12.7583	0.001	0
chr1.116076655	chr1	116076580	116076730	12.742	0.001	0
chr1.229828915	chr1	229828840	229828990	12.736	0.001	1
chr1.201765345	chr1	201765270	201765420	12.736	0.001	0
chr15.67746455	chr15	67746380	67746530	12.736	0.001	0
chr8.61408195	chr8	61408120	61408270	12.7316	0.001	1
chr21.32316525	chr21	32316450	32316600	12.7316	0.001	0
chr16.27648545	chr16	27648470	27648620	12.7316	0.001	0
chr1.40055795	chr1	40055720	40055870	12.7037	0.001	0
chr4.2783745	chr4	2783670	2783820	12.7028	0.001	1
chr12.26517725	chr12	26517650	26517800	12.6968	0.001	1
chr6.160285195	chr6	160285120	160285270	12.6968	0.001	0
chr5.149441695	chr5	149441620	149441770	12.6923	0.001	1
chr16.14004725	chr16	14004650	14004800	12.6923	0.001	1
chr18.44677465	chr18	44677390	44677540	12.6923	0.001	0
chr15.57479135	chr15	57479060	57479210	12.6923	0.001	0
chr21.45125315	chr21	45125240	45125390	12.6923	0.001	0
chr6.158398515	chr6	158398440	158398590	12.6923	0.001	0
chr14.87153385	chr14	87153310	87153460	12.6923	0.001	0
chr1.53655465	chr1	53655390	53655540	12.6903	0.001	0
chr12.123991385	chr12	123991310	123991460	12.6886	0.001	0
chr6.164008865	chr6	164008790	164008940	12.68	0.001	0
chr1.231317465	chr1	231317390	231317540	12.6752	0.001	0
chr9.73452105	chr9	73452030	73452180	12.6574	0.001	1
chr15.88403855	chr15	88403780	88403930	12.6574	0.001	1
chr17.70432125	chr17	70432050	70432200	12.6574	0.001	0
chr1.159464185	chr1	159464110	159464260	12.6574	0.001	0
chr13.109986845	chr13	109986770	109986920	12.6529	0.001	1
chr11.11394905	chr11	11394830	11394980	12.6529	0.001	0
chr11.8683425	chr11	8683350	8683500	12.6529	0.001	0
chr8.93606625	chr8	93606550	93606700	12.6529	0.001	0
chr1.40084155	chr1	40084080	40084230	12.6416	0.001	0
chr1.54076865	chr1	54076790	54076940	12.6317	0.001	1
chr8.143356865	chr8	143356790	143356940	12.624	0.001	0
chr12.24750175	chr12	24750100	24750250	12.6179	0.001	0
chr7.5699775	chr7	5699700	5699850	12.6133	0.001	1
chr7.158181765	chr7	158181690	158181840	12.6117	0.001	0
chr17.61895415	chr17	61895340	61895490	12.6105	0.001	0
chr5.179283265	chr5	179283190	179283340	12.6095	0.001	0
chr8.119190325	chr8	119190250	119190400	12.6012	0.001	1
chr9.125999635	chr9	125999560	125999710	12.5866	0.001	1
chr2.220176975	chr2	220176900	220177050	12.5844	0.001	0
chr6.32870465	chr6	32870390	32870540	12.5844	0.001	0
chr19.54604875	chr19	54604800	54604950	12.5736	0.001	0
chr16.30085185	chr16	30085110	30085260	12.5736	0.001	0
chr19.18263515	chr19	18263440	18263590	12.5736	0.001	0
chr21.33727775	chr21	33727700	33727850	12.5698	0.001	1
chr9.92603875	chr9	92603800	92603950	12.5698	0.001	0
chr6.35446065	chr6	35445990	35446140	12.5525	0.001	1
chr16.51690575	chr16	51690500	51690650	12.5385	0.001	1
chr3.45564765	chr3	45564690	45564840	12.5385	0.001	0
chr5.17171885	chr5	17171810	17171960	12.5338	0.001	0
chr9.100861595	chr9	100861520	100861670	12.531	0.001	1
chr1.40320325	chr1	40320250	40320400	12.5282	0.001	1
chr1.191340425	chr1	191340350	191340500	12.5127	0.001	0
chr1.190845045	chr1	190844970	190845120	12.5049	0.001	0
chr6.41799405	chr6	41799330	41799480	12.4986	0.001	1
chr8.94965705	chr8	94965630	94965780	12.4986	0.001	0
chr11.72125535	chr11	72125460	72125610	12.4939	0.001	1
chr2.74033345	chr2	74033270	74033420	12.4939	0.001	0
chr11.58741045	chr11	58740970	58741120	12.491	0.001	1
chr12.53064805	chr12	53064730	53064880	12.491	0.001	1
chr1.40280815	chr1	40280740	40280890	12.4904	0.001	1
chr1.199951945	chr1	199951870	199952020	12.4822	0.001	1
chr9.109563215	chr9	109563140	109563290	12.4586	0.001	1
chr12.6441455	chr12	6441380	6441530	12.4586	0.001	0
chr2.177813235	chr2	177813160	177813310	12.4538	0.001	1
chr15.68346305	chr15	68346230	68346380	12.4538	0.001	0
chr14.92213455	chr14	92213380	92213530	12.4538	0.001	0
chr1.47670585	chr1	47670510	47670660	12.453	0.001	0
chr11.115724345	chr11	115724270	115724420	12.4509	0.001	0
chr1.159422525	chr1	159422450	159422600	12.4248	0.001	0
chr13.27503805	chr13	27503730	27503880	12.4248	0.001	0
chr1.160659565	chr1	160659490	160659640	12.4184	0.001	0
chr1.219407015	chr1	219406940	219407090	12.4137	0.001	1
chr6.37259285	chr6	37259210	37259360	12.4137	0.001	0
chr7.150725715	chr7	150725640	150725790	12.4107	0.001	0
chr16.66122885	chr16	66122810	66122960	12.3958	0.001	1
chr1.204797115	chr1	204797040	204797190	12.3958	0.001	1
chr1.40689335	chr1	40689260	40689410	12.3924	0.001	0
chr9.76893845	chr9	76893770	76893920	12.3846	0.001	1
chr11.76212595	chr11	76212520	76212670	12.3846	0.001	1
chr9.139141965	chr9	139141890	139142040	12.3846	0.001	0
chr9.5526895	chr9	5526820	5526970	12.3781	0.001	0
chr3.45150555	chr3	45150480	45150630	12.3781	0.001	0
chr1.112738495	chr1	112738420	112738570	12.3733	0.001	1
chr8.28796545	chr8	28796470	28796620	12.3733	0.001	0
chr14.27365365	chr14	27365290	27365440	12.3693	0.001	0
chr6.6605125	chr6	6605050	6605200	12.3693	0.001	0
chr5.60998055	chr5	60997980	60998130	12.3443	0.001	1
chr1.143701035	chr1	143700960	143701110	12.3441	0.001	0
chr20.38560595	chr20	38560520	38560670	12.3377	0.001	1
chr8.24185575	chr8	24185500	24185650	12.3329	0.001	0
chr2.28678205	chr2	28678130	28678280	12.3299	0.001	0
chrX.13692495	chrX	13692420	13692570	12.3288	0.001	0
chr9.116175325	chr9	116175250	116175400	12.3216	0.001	1
chr7.142792035	chr7	142791960	142792110	12.3216	0.001	1
chr1.201362185	chr1	201362110	201362260	12.312	0.001	0
chr6.137148425	chr6	137148350	137148500	12.2972	0.001	1
chr1.156485415	chr1	156485340	156485490	12.2972	0.001	0
chr14.74154665	chr14	74154590	74154740	12.2972	0.001	0
chr3.10374405	chr3	10374330	10374480	12.2972	0.001	0
chr14.95031815	chr14	95031740	95031890	12.2923	0.001	1
chr1.114127835	chr1	114127760	114127910	12.2923	0.001	1
chr17.45580955	chr17	45580880	45581030	12.2923	0.001	1
chr2.230782575	chr2	230782500	230782650	12.2923	0.001	0
chr8.67196465	chr8	67196390	67196540	12.2923	0.001	0
chr1.40633275	chr1	40633200	40633350	12.2915	0.001	0
chr19.60078975	chr19	60078900	60079050	12.2893	0.001	0
chr18.26935295	chr18	26935220	26935370	12.2893	0.001	0
chr10.73124545	chr10	73124470	73124620	12.2893	0.001	0
chr4.7700925	chr4	7700850	7701000	12.2882	0.001	0
chr6.150396235	chr6	150396160	150396310	12.2714	0.001	0
chr6.41783675	chr6	41783600	41783750	12.2644	0.001	1
chr11.124445945	chr11	124445870	124446020	12.2632	0.001	1
chr2.128988175	chr2	128988100	128988250	12.2632	0.001	0
chr3.14420235	chr3	14420160	14420310	12.2565	0.001	1
chr1.43606265	chr1	43606190	43606340	12.2565	0.001	1
chr5.169457685	chr5	169457610	169457760	12.2565	0.001	0
chr3.42509155	chr3	42509080	42509230	12.2516	0.001	1
chr9.91991605	chr9	91991530	91991680	12.2516	0.001	0
chr1.109960175	chr1	109960100	109960250	12.2516	0.001	0
chr1.33672155	chr1	33672080	33672230	12.2516	0.001	0
chr14.19965915	chr14	19965840	19965990	12.2516	0.001	0
chr1.222962505	chr1	222962430	222962580	12.2516	0.001	0
chr1.12493165	chr1	12493090	12493240	12.2516	0.001	0
chr1.40661665	chr1	40661590	40661740	12.25	0.001	0
chr5.135411595	chr5	135411520	135411670	12.2485	0.001	1
chr16.3254275	chr16	3254200	3254350	12.2474	0.001	0
chr20.35019935	chr20	35019860	35020010	12.2474	0.001	0
chr9.91327295	chr9	91327220	91327370	12.2474	0.001	0
chr8.21822565	chr8	21822490	21822640	12.2224	0.001	1
chr3.10406865	chr3	10406790	10406940	12.2224	0.001	0
chr22.35057575	chr22	35057500	35057650	12.2157	0.001	1
chr2.58119945	chr2	58119870	58120020	12.2157	0.001	1
chr6.45125145	chr6	45125070	45125220	12.2157	0.001	0
chr22.42909905	chr22	42909830	42909980	12.2107	0.001	1
chr16.80343535	chr16	80343460	80343610	12.2107	0.001	1
chr1.159955395	chr1	159955320	159955470	12.2107	0.001	0
chr16.50161195	chr16	50161120	50161270	12.2107	0.001	0
chr21.45165295	chr21	45165220	45165370	12.2107	0.001	0
chr1.167280425	chr1	167280350	167280500	12.2076	0.001	0
chr19.40464935	chr19	40464860	40465010	12.2076	0.001	0
chr14.23817085	chr14	23817010	23817160	12.1999	0.001	1
chr1.227124015	chr1	227123940	227124090	12.1999	0.001	0
chr1.45046185	chr1	45046110	45046260	12.1816	0.001	1
chr15.73122665	chr15	73122590	73122740	12.1748	0.001	1
chr13.24454675	chr13	24454600	24454750	12.1748	0.001	0
chr8.27876515	chr8	27876440	27876590	12.1748	0.001	0
chr21.44748365	chr21	44748290	44748440	12.1697	0.001	0
chr7.37098875	chr7	37098800	37098950	12.1697	0.001	0
chr7.5562655	chr7	5562580	5562730	12.1655	0.001	1
chr8.131580675	chr8	131580600	131580750	12.1405	0.001	0
chr2.232888765	chr2	232888690	232888840	12.1405	0.001	0
chr6.35447055	chr6	35446980	35447130	12.1405	0.001	0
chr16.85736685	chr16	85736610	85736760	12.1405	0.001	0
chr2.32343475	chr2	32343400	32343550	12.1337	0.001	1
chr19.46774345	chr19	46774270	46774420	12.1337	0.001	0
chr11.2358995	chr11	2358920	2359070	12.1286	0.001	1
chr11.64403515	chr11	64403440	64403590	12.1286	0.001	1
chr1.9612505	chr1	9612430	9612580	12.1286	0.001	0
chr6.52325275	chr6	52325200	52325350	12.1286	0.001	0
chr7.29142195	chr7	29142120	29142270	12.1286	0.001	0
chr22.44327395	chr22	44327320	44327470	12.1254	0.001	0
chr2.229989145	chr2	229989070	229989220	12.1254	0.001	0
chr16.84321445	chr16	84321370	84321520	12.1254	0.001	0
chr5.97673665	chr5	97673590	97673740	12.1254	0.001	0
chr13.109291095	chr13	109291020	109291170	12.1244	0.001	0
chr1.43169685	chr1	43169610	43169760	12.1068	0.001	0
chr1.158126545	chr1	158126470	158126620	12.0994	0.001	1
chr20.44067415	chr20	44067340	44067490	12.0925	0.001	1
chr1.210655055	chr1	210654980	210655130	12.0925	0.001	1
chr1.148791515	chr1	148791440	148791590	12.0873	0.001	0
chr1.157399105	chr1	157399030	157399180	12.0873	0.001	0
chr2.218507495	chr2	218507420	218507570	12.0873	0.001	0
chr6.11840625	chr6	11840550	11840700	12.0841	0.001	0
chr1.224120545	chr1	224120470	224120620	12.0581	0.001	0
chr8.38934365	chr8	38934290	38934440	12.0459	0.001	1
chr11.8996145	chr11	8996070	8996220	12.0459	0.001	0
chr11.69236315	chr11	69236240	69236390	12.0459	0.001	0
chr19.48941185	chr19	48941110	48941260	12.0427	0.001	1
chr18.54706025	chr18	54705950	54706100	12.0427	0.001	1
chr13.23128975	chr13	23128900	23129050	12.0416	0.001	0
chr8.62025675	chr8	62025600	62025750	12.0254	0.001	0
chr11.45061545	chr11	45061470	45061620	12.0254	0.001	0
chr1.28062415	chr1	28062340	28062490	12.0167	0.001	1
chr8.37538715	chr8	37538640	37538790	12.0167	0.001	0
chr6.166529165	chr6	166529090	166529240	12.0167	0.001	0
chr11.124115525	chr11	124115450	124115600	12.0061	0.001	0
chr13.113912745	chr13	113912670	113912820	12.0044	0.001	1
chr19.8547805	chr19	8547730	8547880	12.0044	0.001	1
chr15.67805605	chr15	67805530	67805680	12.0044	0.001	0
chr19.40501595	chr19	40501520	40501670	12.0044	0.001	0
chr1.22218375	chr1	22218300	22218450	12.0044	0.001	0
chr12.118297935	chr12	118297860	118298010	12.0044	0.001	0
chr1.41513305	chr1	41513230	41513380	12.002	0.001	0
chr8.129013355	chr8	129013280	129013430	11.9925	0.001	0
chr20.30206735	chr20	30206660	30206810	11.9922	0.001	1
chr11.10601625	chr11	10601550	10601700	11.9922	0.001	1
chr1.199951605	chr1	199951530	199951680	11.9922	0.001	1
chr18.58269015	chr18	58268940	58269090	11.9861	0.001	1
chr14.68854425	chr14	68854350	68854500	11.9861	0.001	0
chr9.112312125	chr9	112312050	112312200	11.9751	0.001	0
chr4.143546085	chr4	143546010	143546160	11.9751	0.001	0
chr16.56135835	chr16	56135760	56135910	11.9751	0.001	0
chr22.21028115	chr22	21028040	21028190	11.9751	0.001	0
chr13.112286075	chr13	112286000	112286150	11.9751	0.001	0
chr1.40803325	chr1	40803250	40803400	11.9606	0.001	0
chr7.151179405	chr7	151179330	151179480	11.9594	0.001	1
chr1.40611965	chr1	40611890	40612040	11.9548	0.001	1
chr1.220953325	chr1	220953250	220953400	11.9422	0.001	0
chr18.437375	chr18	437300	437450	11.9334	0.001	0
chr14.90778175	chr14	90778100	90778250	11.9262	0.001	1
chr8.116137935	chr8	116137860	116138010	11.9262	0.001	0
chr1.41529205	chr1	41529130	41529280	11.9231	0.001	0
chr11.72204545	chr11	72204470	72204620	11.9208	0.001	0
chr7.149914635	chr7	149914560	149914710	11.9208	0.001	0
chr9.2253775	chr9	2253700	2253850	11.9164	0.001	0
chr21.39388385	chr21	39388310	39388460	11.9005	0.001	1
chr1.27201125	chr1	27201050	27201200	11.9005	0.001	0
chr1.199787765	chr1	199787690	199787840	11.8949	0.001	0
chr1.233162105	chr1	233162030	233162180	11.8915	0.001	1
chr7.73147275	chr7	73147200	73147350	11.8915	0.001	0
chr3.52096255	chr3	52096180	52096330	11.8915	0.001	0
chr2.196153265	chr2	196153190	196153340	11.8842	0.001	1
chr10.129751505	chr10	129751430	129751580	11.8842	0.001	0
chr15.98895295	chr15	98895220	98895370	11.8842	0.001	0
chr8.125853555	chr8	125853480	125853630	11.8842	0.001	0
chr16.78042825	chr16	78042750	78042900	11.8789	0.001	1
chr9.116142745	chr9	116142670	116142820	11.8789	0.001	0
chr5.10685335	chr5	10685260	10685410	11.8789	0.001	0
chr4.47620205	chr4	47620130	47620280	11.8789	0.001	0
chr6.137660935	chr6	137660860	137661010	11.8789	0.001	0
chr7.126580815	chr7	126580740	126580890	11.8789	0.001	0
chr1.233391235	chr1	233391160	233391310	11.8681	0.001	1
chr7.54859115	chr7	54859040	54859190	11.8585	0.001	0
chr22.40208515	chr22	40208440	40208590	11.8495	0.001	0
chr1.41116225	chr1	41116150	41116300	11.8472	0.001	0
chr1.158441075	chr1	158441000	158441150	11.8367	0.001	1
chr6.7072185	chr6	7072110	7072260	11.8367	0.001	1
chr14.33617205	chr14	33617130	33617280	11.8367	0.001	0
chr3.124154185	chr3	124154110	124154260	11.8367	0.001	0
chr3.42669405	chr3	42669330	42669480	11.8367	0.001	0
chr6.35563915	chr6	35563840	35563990	11.8367	0.001	0
chr1.241517775	chr1	241517700	241517850	11.8333	0.001	1
chr6.56343815	chr6	56343740	56343890	11.8333	0.001	1
chr11.66141485	chr11	66141410	66141560	11.8333	0.001	1
chr13.113894185	chr13	113894110	113894260	11.8333	0.001	0
chr16.87275815	chr16	87275740	87275890	11.8333	0.001	0
chr19.41092165	chr19	41092090	41092240	11.8165	0.001	1
chr20.23054355	chr20	23054280	23054430	11.8165	0.001	1
chr3.126031455	chr3	126031380	126031530	11.8073	0.001	1
chr18.72955835	chr18	72955760	72955910	11.8073	0.001	0
chr6.42216065	chr6	42215990	42216140	11.8073	0.001	0
chr16.30391445	chr16	30391370	30391520	11.7999	0.001	1
chr7.23254265	chr7	23254190	23254340	11.7999	0.001	0
chr2.84979215	chr2	84979140	84979290	11.7999	0.001	0
chr2.17849295	chr2	17849220	17849370	11.7999	0.001	0
chr2.122085905	chr2	122085830	122085980	11.7999	0.001	0
chr4.40004655	chr4	40004580	40004730	11.7944	0.001	0
chr2.47116095	chr2	47116020	47116170	11.7944	0.001	0
chr21.45777325	chr21	45777250	45777400	11.7944	0.001	0
chr20.30329085	chr20	30329010	30329160	11.791	0.001	1
chr1.44910785	chr1	44910710	44910860	11.7851	0.001	1
chr1.220018775	chr1	220018700	220018850	11.7692	0.001	0
chr12.112194265	chr12	112194190	112194340	11.765	0.001	0
chr8.133407605	chr8	133407530	133407680	11.752	0.001	0
chr20.48398195	chr20	48398120	48398270	11.752	0.001	0
chr3.72655405	chr3	72655330	72655480	11.752	0.001	0
chr21.43973175	chr21	43973100	43973250	11.7485	0.001	0
chr17.68650985	chr17	68650910	68651060	11.7473	0.001	0
chr7.47232125	chr7	47232050	47232200	11.7473	0.001	0
chr1.201371855	chr1	201371780	201371930	11.7428	0.001	0
chr21.44619675	chr21	44619600	44619750	11.7226	0.001	0
chr12.123441365	chr12	123441290	123441440	11.715	0.001	1
chr13.50187685	chr13	50187610	50187760	11.715	0.001	0
chr1.158341165	chr1	158341090	158341240	11.713	0.001	1
chr15.62069945	chr15	62069870	62070020	11.7094	0.001	1
chr15.62922485	chr15	62922410	62922560	11.7094	0.001	1
chr15.72869605	chr15	72869530	72869680	11.7094	0.001	1
chr1.197012555	chr1	197012480	197012630	11.7094	0.001	1
chr1.202734945	chr1	202734870	202735020	11.7094	0.001	0
chr1.31002225	chr1	31002150	31002300	11.7059	0.001	1
chr16.10848705	chr16	10848630	10848780	11.7059	0.001	0
chr6.51969535	chr6	51969460	51969610	11.6907	0.001	0
chr2.150674865	chr2	150674790	150674940	11.6907	0.001	0
chr5.421955	chr5	421880	422030	11.6894	0.001	0
chr4.183967335	chr4	183967260	183967410	11.6894	0.001	0
chr4.1699075	chr4	1699000	1699150	11.6894	0.001	0
chr6.126161755	chr6	126161680	126161830	11.6799	0.001	1
chr9.127763345	chr9	127763270	127763420	11.6799	0.001	0
chr11.72661005	chr11	72660930	72661080	11.6723	0.001	1
chr6.132875445	chr6	132875370	132875520	11.6667	0.001	1
chr20.29575265	chr20	29575190	29575340	11.6667	0.001	0
chr1.113058285	chr1	113058210	113058360	11.6667	0.001	0
chr11.65967735	chr11	65967660	65967810	11.6667	0.001	0
chr17.77767955	chr17	77767880	77768030	11.6631	0.001	0
chr16.69025005	chr16	69024930	69025080	11.6631	0.001	0
chr2.101311475	chr2	101311400	101311550	11.6619	0.001	0
chr12.37585095	chr12	37585020	37585170	11.6372	0.001	0
chr3.178792025	chr3	178791950	178792100	11.6372	0.001	0
chr11.9695025	chr11	9694950	9695100	11.6295	0.001	1
chr18.41904845	chr18	41904770	41904920	11.6295	0.001	1
chr17.70995505	chr17	70995430	70995580	11.6295	0.001	0
chr14.73301585	chr14	73301510	73301660	11.6238	0.001	0
chr9.91332005	chr9	91331930	91332080	11.6238	0.001	0
chr15.88533365	chr15	88533290	88533440	11.6238	0.001	0
chr11.110822725	chr11	110822650	110822800	11.6202	0.001	0
chr9.139321705	chr9	139321630	139321780	11.6202	0.001	0
chrX.15844535	chrX	15844460	15844610	11.6189	0.001	1
chr11.67561185	chr11	67561110	67561260	11.6151	0.001	1
chr3.13369445	chr3	13369370	13369520	11.6151	0.001	0
chr17.23869465	chr17	23869390	23869540	11.6151	0.001	0
chr16.56373675	chr16	56373600	56373750	11.6039	0.001	0
chr12.51896565	chr12	51896490	51896640	11.5943	0.001	0
chr11.4433385	chr11	4433310	4433460	11.5865	0.001	0
chr22.41495775	chr22	41495700	41495850	11.5865	0.001	0
chr8.11351765	chr8	11351690	11351840	11.5865	0.001	0
chr20.42708295	chr20	42708220	42708370	11.5865	0.001	0
chr1.28084325	chr1	28084250	28084400	11.5807	0.001	0
chr14.72236375	chr14	72236300	72236450	11.5807	0.001	0
chr1.179298375	chr1	179298300	179298450	11.5807	0.001	0
chr16.69578615	chr16	69578540	69578690	11.5728	0.001	0
chr18.3168085	chr18	3168010	3168160	11.5609	0.001	0
chr9.35105085	chr9	35105010	35105160	11.5433	0.001	1
chr8.144344275	chr8	144344200	144344350	11.5433	0.001	0
chr11.72002855	chr11	72002780	72002930	11.5433	0.001	0
chr6.51246185	chr6	51246110	51246260	11.5433	0.001	0
chr8.101294495	chr8	101294420	101294570	11.5433	0.001	0
chr1.154207165	chr1	154207090	154207240	11.5423	0.001	1
chr5.60607615	chr5	60607540	60607690	11.5375	0.001	1
chr4.84759305	chr4	84759230	84759380	11.5375	0.001	0
chr1.159112165	chr1	159112090	159112240	11.5375	0.001	0
chr19.54707725	chr19	54707650	54707800	11.5338	0.001	1
chr2.37471295	chr2	37471220	37471370	11.5338	0.001	1
chr14.24212255	chr14	24212180	24212330	11.5338	0.001	0
chr8.77620785	chr8	77620710	77620860	11.5338	0.001	0
chr5.95185575	chr5	95185500	95185650	11.5326	0.001	0
chr8.134159625	chr8	134159550	134159700	11.5177	0.001	0
chr5.149418705	chr5	149418630	149418780	11.5177	0.001	0
chr1.40884755	chr1	40884680	40884830	11.5118	0.001	0
chr6.44134795	chr6	44134720	44134870	11.5079	0.001	1
chr6.142510095	chr6	142510020	142510170	11.5079	0.001	0
chr17.39301305	chr17	39301230	39301380	11.5079	0.001	0
chr4.154574335	chr4	154574260	154574410	11.5	0.001	1
chr9.37998275	chr9	37998200	37998350	11.4904	0.001	0
chr2.74007495	chr2	74007420	74007570	11.4565	0.001	1
chr1.224898395	chr1	224898320	224898470	11.456	0.001	1
chr1.6010885	chr1	6010810	6010960	11.456	0.001	0
chr1.219122775	chr1	219122700	219122850	11.4506	0.001	1
chr13.27895355	chr13	27895280	27895430	11.4506	0.001	0
chr3.39169235	chr3	39169160	39169310	11.4506	0.001	0
chr3.130435325	chr3	130435250	130435400	11.4468	0.001	0
chr19.50614785	chr19	50614710	50614860	11.4468	0.001	0
chr9.33806525	chr9	33806450	33806600	11.4455	0.001	0
chr21.36444565	chr21	36444490	36444640	11.4386	0.001	1
chr5.169628645	chr5	169628570	169628720	11.4276	0.001	1
chr1.234123105	chr1	234123030	234123180	11.421	0.001	0
chr12.111963015	chr12	111962940	111963090	11.421	0.001	0
chr7.75825595	chr7	75825520	75825670	11.4129	0.001	1
chr6.31882775	chr6	31882700	31882850	11.4129	0.001	1
chr11.46297005	chr11	46296930	46297080	11.4068	0.001	1
chr19.13233225	chr19	13233150	13233300	11.4068	0.001	0
chr5.99677495	chr5	99677420	99677570	11.4068	0.001	0
chr5.139345665	chr5	139345590	139345740	11.4068	0.001	0
chr11.129777885	chr11	129777810	129777960	11.4068	0.001	0
chr7.149778605	chr7	149778530	149778680	11.4031	0.001	0
chr1.40192665	chr1	40192590	40192740	11.4016	0.001	0
chr1.239782165	chr1	239782090	239782240	11.3873	0.001	1
chr6.158320675	chr6	158320600	158320750	11.3873	0.001	0
chr8.129332745	chr8	129332670	129332820	11.3772	0.001	1
chr1.222711475	chr1	222711400	222711550	11.3691	0.001	1
chr1.59121875	chr1	59121800	59121950	11.3691	0.001	0
chr15.73109215	chr15	73109140	73109290	11.3691	0.001	1
chr11.124447735	chr11	124447660	124447810	11.3691	0.001	1
chr12.120849885	chr12	120849810	120849960	11.3691	0.001	0
chr16.65197675	chr16	65197600	65197750	11.3691	0.001	0
chr2.71152785	chr2	71152710	71152860	11.3691	0.001	0
chr11.75728175	chr11	75728100	75728250	11.3691	0.001	0
chr3.169357195	chr3	169357120	169357270	11.3691	0.001	0
chr15.45540495	chr15	45540420	45540570	11.3691	0.001	0
chr10.4546865	chr10	4546790	4546940	11.363	0.001	0
chr4.82747125	chr4	82747050	82747200	11.363	0.001	0
chr11.131304285	chr11	131304210	131304360	11.363	0.001	0
chr1.52826955	chr1	52826880	52827030	11.363	0.001	0
chr2.159280985	chr2	159280910	159281060	11.3591	0.001	1
chrX.128734735	chrX	128734660	128734810	11.3591	0.001	1
chr11.85591675	chr11	85591600	85591750	11.3591	0.001	1
chr2.204074175	chr2	204074100	204074250	11.3591	0.001	0
chr3.56703075	chr3	56703000	56703150	11.3591	0.001	0
chr20.2230005	chr20	2229930	2230080	11.3591	0.001	0
chr13.51093025	chr13	51092950	51093100	11.3578	0.001	1
chrX.3591825	chrX	3591750	3591900	11.3578	0.001	0
chr3.130007515	chr3	130007440	130007590	11.3578	0.001	0
chr6.108098955	chr6	108098880	108099030	11.3555	0.001	0
chr8.104060155	chr8	104060080	104060230	11.3254	0.001	0
chr1.224887515	chr1	224887440	224887590	11.3251	0.001	1
chr19.38443755	chr19	38443680	38443830	11.3251	0.001	1
chr19.49403475	chr19	49403400	49403550	11.3251	0.001	0
chr5.72660425	chr5	72660350	72660500	11.3251	0.001	0
chr15.38357175	chr15	38357100	38357250	11.3251	0.001	0
chr22.29028755	chr22	29028680	29028830	11.3251	0.001	0
chr8.111755505	chr8	111755430	111755580	11.3251	0.001	0
chr19.17008055	chr19	17007980	17008130	11.3189	0.001	0
chr2.174604975	chr2	174604900	174605050	11.3189	0.001	0
chr7.5224945	chr7	5224870	5225020	11.3189	0.001	0
chr12.32806075	chr12	32806000	32806150	11.3189	0.001	0
chr17.54966065	chr17	54965990	54966140	11.315	0.001	0
chr1.154898745	chr1	154898670	154898820	11.315	0.001	0
chr6.164123815	chr6	164123740	164123890	11.315	0.001	0
chr9.138632965	chr9	138632890	138633040	11.2996	0.001	0
chr8.38782125	chr8	38782050	38782200	11.2996	0.001	0
chr1.228627185	chr1	228627110	228627260	11.2996	0.001	0
chr6.161477455	chr6	161477380	161477530	11.2893	0.001	0
chr1.179772565	chr1	179772490	179772640	11.2747	0.001	0
chr8.47441015	chr8	47440940	47441090	11.2722	0.001	0
chr1.21872515	chr1	21872440	21872590	11.2708	0.001	0
chr18.46992175	chr18	46992100	46992250	11.2694	0.001	0
chr8.39825545	chr8	39825470	39825620	11.2677	0.001	0
chr2.204384715	chr2	204384640	204384790	11.2525	0.001	1
chr8.6798735	chr8	6798660	6798810	11.2525	0.001	0
chr21.38490195	chr21	38490120	38490270	11.245	0.001	0
chr1.41252345	chr1	41252270	41252420	11.2445	0.001	0
chr7.20423595	chr7	20423520	20423670	11.2366	0.001	1
chr17.77744895	chr17	77744820	77744970	11.2366	0.001	1
chr15.49709355	chr15	49709280	49709430	11.2366	0.001	0
chr3.46716575	chr3	46716500	46716650	11.2366	0.001	0
chr17.58083645	chr17	58083570	58083720	11.2366	0.001	0
chr19.17495225	chr19	17495150	17495300	11.2263	0.001	1
chr1.42219695	chr1	42219620	42219770	11.2261	0.001	0
chr14.58935515	chr14	58935440	58935590	11.2006	0.001	0
chr11.3204095	chr11	3204020	3204170	11.2006	0.001	0
chr8.142174945	chr8	142174870	142175020	11.195	0.001	0
chr8.56954915	chr8	56954840	56954990	11.1921	0.001	1
chr6.170205925	chr6	170205850	170206000	11.1921	0.001	0
chr8.128073355	chr8	128073280	128073430	11.1921	0.001	0
chr12.6725235	chr12	6725160	6725310	11.1857	0.001	0
chr5.72269495	chr5	72269420	72269570	11.1817	0.001	0
chr3.192446745	chr3	192446670	192446820	11.1817	0.001	0
chr9.138601485	chr9	138601410	138601560	11.1817	0.001	0
chr1.41759815	chr1	41759740	41759890	11.1667	0.001	0
chr1.40228865	chr1	40228790	40228940	11.1571	0.001	0
chr8.134226185	chr8	134226110	134226260	11.156	0.001	0
chr1.40838435	chr1	40838360	40838510	11.1559	0.001	0
chr8.21084245	chr8	21084170	21084320	11.1474	0.001	0
chr2.198051745	chr2	198051670	198051820	11.1474	0.001	0
chr14.69189565	chr14	69189490	69189640	11.1474	0.001	0
chr10.69202915	chr10	69202840	69202990	11.1474	0.001	0
chr3.152548115	chr3	152548040	152548190	11.141	0.001	1
chr3.163055145	chr3	163055070	163055220	11.141	0.001	0
chr16.27148085	chr16	27148010	27148160	11.141	0.001	0
chr20.58054705	chr20	58054630	58054780	11.141	0.001	0
chr20.48347695	chr20	48347620	48347770	11.141	0.001	0
chr1.115627035	chr1	115626960	115627110	11.141	0.001	0
chr5.30472765	chr5	30472690	30472840	11.141	0.001	0
chr11.60881405	chr11	60881330	60881480	11.1369	0.001	1
chr12.105828385	chr12	105828310	105828460	11.1369	0.001	0
chr14.19965445	chr14	19965370	19965520	11.1369	0.001	0
chr19.10756075	chr19	10756000	10756150	11.1369	0.001	0
chr14.102304555	chr14	102304480	102304630	11.1369	0.001	0
chr2.113313785	chr2	113313710	113313860	11.1355	0.001	1
chr22.35968695	chr22	35968620	35968770	11.1355	0.001	1
chr4.105647935	chr4	105647860	105648010	11.1355	0.001	0
chr17.32910145	chr17	32910070	32910220	11.1355	0.001	0
chr1.159281455	chr1	159281380	159281530	11.122	0.001	1
chr6.109882735	chr6	109882660	109882810	11.1044	0.001	1
chr8.61927305	chr8	61927230	61927380	11.1026	0.001	1
chr15.66898495	chr15	66898420	66898570	11.1026	0.001	1
chr17.1477345	chr17	1477270	1477420	11.1026	0.001	1
chr6.36768175	chr6	36768100	36768250	11.1026	0.001	1
chr17.59606125	chr17	59606050	59606200	11.1026	0.001	0
chr7.75490405	chr7	75490330	75490480	11.1026	0.001	0
chr19.18631295	chr19	18631220	18631370	11.1026	0.001	0
chr7.934955	chr7	934880	935030	11.1026	0.001	0
chr20.48399445	chr20	48399370	48399520	11.1026	0.001	0
chr8.48597635	chr8	48597560	48597710	11.1026	0.001	0
chr21.45175645	chr21	45175570	45175720	11.1026	0.001	0
chr6.44118775	chr6	44118700	44118850	11.096	0.001	1
chr6.42391885	chr6	42391810	42391960	11.096	0.001	0
chr5.67767375	chr5	67767300	67767450	11.096	0.001	0
chr9.79258995	chr9	79258920	79259070	11.096	0.001	0
chr7.82082945	chr7	82082870	82083020	11.096	0.001	0
chr5.65157675	chr5	65157600	65157750	11.096	0.001	0
chr9.118351635	chr9	118351560	118351710	11.096	0.001	0
chr3.138060145	chr3	138060070	138060220	11.096	0.001	0
chr21.35205685	chr21	35205610	35205760	11.096	0.001	0
chr2.96917725	chr2	96917650	96917800	11.092	0.001	1
chr7.155520045	chr7	155519970	155520120	11.092	0.001	0
chr14.92610365	chr14	92610290	92610440	11.092	0.001	0
chr2.101291845	chr2	101291770	101291920	11.092	0.001	0
chr1.54458945	chr1	54458870	54459020	11.0899	0.001	0
chr11.122155285	chr11	122155210	122155360	11.0899	0.001	0
chr11.119545555	chr11	119545480	119545630	11.0899	0.001	0
chr12.110699585	chr12	110699510	110699660	11.0772	0.001	0
chr1.205011195	chr1	205011120	205011270	11.0663	0.001	1
chr1.26478195	chr1	26478120	26478270	11.0663	0.001	1
chr20.23174505	chr20	23174430	23174580	11.0663	0.001	0
chr1.46833515	chr1	46833440	46833590	11.0575	0.001	1
chr19.50638145	chr19	50638070	50638220	11.0575	0.001	0
chr6.36754265	chr6	36754190	36754340	11.0575	0.001	0
chrX.10095105	chrX	10095030	10095180	11.0575	0.001	0
chr1.26741045	chr1	26740970	26741120	11.0575	0.001	0
chr18.72988675	chr18	72988600	72988750	11.0575	0.001	0
chr22.35057145	chr22	35057070	35057220	11.0509	0.001	1
chr5.169717935	chr5	169717860	169718010	11.0509	0.001	0
chr21.26841175	chr21	26841100	26841250	11.0509	0.001	0
chr18.9059895	chr18	9059820	9059970	11.0509	0.001	0
chr6.140683705	chr6	140683630	140683780	11.0509	0.001	0
chr5.141043015	chr5	141042940	141043090	11.0468	0.001	1
chr8.68467905	chr8	68467830	68467980	11.0468	0.001	1
chr12.25096705	chr12	25096630	25096780	11.0468	0.001	1
chr1.64750725	chr1	64750650	64750800	11.0468	0.001	0
chr3.120789845	chr3	120789770	120789920	11.0468	0.001	0
chr2.231216645	chr2	231216570	231216720	11.0454	0.001	1
chr1.36612155	chr1	36612080	36612230	11.0322	0.001	1
chr3.51690655	chr3	51690580	51690730	11.0322	0.001	1
chr1.203520725	chr1	203520650	203520800	11.0322	0.001	0
chr12.52004535	chr12	52004460	52004610	11.0322	0.001	0
chr4.7687805	chr4	7687730	7687880	11.0212	0.001	0
chr14.93903605	chr14	93903530	93903680	11.0147	0.001	0
chr12.88264505	chr12	88264430	88264580	11.0123	0.001	1
chr1.40172665	chr1	40172590	40172740	11.0107	0.001	0
chr5.169657435	chr5	169657360	169657510	11.0056	0.001	1
chr4.8251835	chr4	8251760	8251910	11.0056	0.001	1
chr9.126018995	chr9	126018920	126019070	11.0056	0.001	1
chr2.70204875	chr2	70204800	70204950	11.0056	0.001	0
chr12.43937575	chr12	43937500	43937650	11.0056	0.001	0
chr12.56497045	chr12	56496970	56497120	11.0056	0.001	0
chr18.72922565	chr18	72922490	72922640	11.0056	0.001	0
chr2.111294345	chr2	111294270	111294420	11.0056	0.001	0
chr2.9232975	chr2	9232900	9233050	11.0056	0.001	0
chr1.26577385	chr1	26577310	26577460	11.0056	0.001	0
chr14.61289235	chr14	61289160	61289310	11.0056	0.001	0
chr17.73896405	chr17	73896330	73896480	11.0056	0.001	0
chr2.233905185	chr2	233905110	233905260	11.0015	0.001	1
chr20.55441535	chr20	55441460	55441610	11.0015	0.001	1
chr6.38850905	chr6	38850830	38850980	11.0015	0.001	0
chr1.43194195	chr1	43194120	43194270	11	0.001	0
chr11.70952205	chr11	70952130	70952280	11	0.001	0
chr6.111166955	chr6	111166880	111167030	10.987	0.001	0
chr19.6753615	chr19	6753540	6753690	10.9759	0.001	1
chr8.8983965	chr8	8983890	8984040	10.9759	0.001	0
chr1.27635095	chr1	27635020	27635170	10.9669	0.001	1
chr1.179365085	chr1	179365010	179365160	10.9669	0.001	1
chr1.151776035	chr1	151775960	151776110	10.9669	0.001	1
chr13.47376615	chr13	47376540	47376690	10.9669	0.001	0
chr4.119975885	chr4	119975810	119975960	10.9602	0.001	1
chr15.57380045	chr15	57379970	57380120	10.9602	0.001	1
chr6.4262325	chr6	4262250	4262400	10.9602	0.001	1
chr14.23847375	chr14	23847300	23847450	10.9602	0.001	1
chr2.68445845	chr2	68445770	68445920	10.9602	0.001	1
chr2.26085355	chr2	26085280	26085430	10.9602	0.001	0
chr22.31360615	chr22	31360540	31360690	10.9602	0.001	0
chr18.58633755	chr18	58633680	58633830	10.9602	0.001	0
chr1.11968705	chr1	11968630	11968780	10.9602	0.001	0
chr9.38064715	chr9	38064640	38064790	10.9602	0.001	0
chr9.38074715	chr9	38074640	38074790	10.9602	0.001	0
chr9.16279815	chr9	16279740	16279890	10.9602	0.001	0
chrX.47374795	chrX	47374720	47374870	10.9559	0.001	1
chr3.195938715	chr3	195938640	195938790	10.9548	0.001	0
chr1.40037585	chr1	40037510	40037660	10.9548	0.001	0
chr12.108750575	chr12	108750500	108750650	10.9304	0.001	1
chr16.28413105	chr16	28413030	28413180	10.9304	0.001	1
chr2.241213395	chr2	241213320	241213470	10.9304	0.001	1
chr5.149465905	chr5	149465830	149465980	10.9304	0.001	0
chr19.56322935	chr19	56322860	56323010	10.9304	0.001	0
chr8.126594565	chr8	126594490	126594640	10.9213	0.001	1
chr6.137670485	chr6	137670410	137670560	10.9213	0.001	1
chr1.152044715	chr1	152044640	152044790	10.9213	0.001	0
chr1.147427065	chr1	147426990	147427140	10.9213	0.001	0
chr4.101397895	chr4	101397820	101397970	10.9213	0.001	0
chr2.100837245	chr2	100837170	100837320	10.9213	0.001	0
chr6.35502045	chr6	35501970	35502120	10.9213	0.001	0
chr11.72127755	chr11	72127680	72127830	10.9145	0.001	1
chr2.225521975	chr2	225521900	225522050	10.9145	0.001	1
chr13.27866765	chr13	27866690	27866840	10.9145	0.001	0
chr17.35855255	chr17	35855180	35855330	10.9102	0.001	1
chr7.73325035	chr7	73324960	73325110	10.9102	0.001	1
chr2.229904115	chr2	229904040	229904190	10.9102	0.001	1
chr6.47040665	chr6	47040590	47040740	10.9102	0.001	1
chr15.50086645	chr15	50086570	50086720	10.9102	0.001	1
chr2.62120105	chr2	62120030	62120180	10.9102	0.001	0
chr8.8207695	chr8	8207620	8207770	10.9087	0.001	0
chr6.84234395	chr6	84234320	84234470	10.9087	0.001	0
chr10.14690645	chr10	14690570	14690720	10.9087	0.001	0
chr9.123360275	chr9	123360200	123360350	10.8961	0.001	0
chr8.96156015	chr8	96155940	96156090	10.8961	0.001	0
chr8.129123905	chr8	129123830	129123980	10.8961	0.001	0
chr5.171535235	chr5	171535160	171535310	10.8847	0.001	1
chr1.200852045	chr1	200851970	200852120	10.8847	0.001	0
chr22.39943805	chr22	39943730	39943880	10.8847	0.001	0
chr7.99804925	chr7	99804850	99805000	10.8847	0.001	0
chr11.13282005	chr11	13281930	13282080	10.8847	0.001	0
chr8.124101135	chr8	124101060	124101210	10.8847	0.001	0
chr16.48870725	chr16	48870650	48870800	10.8755	0.001	1
chr9.199595	chr9	199520	199670	10.8755	0.001	1
chr6.46091935	chr6	46091860	46092010	10.8755	0.001	0
chr14.34412685	chr14	34412610	34412760	10.8755	0.001	0
chr2.172989635	chr2	172989560	172989710	10.8755	0.001	0
chr1.232725055	chr1	232724980	232725130	10.8755	0.001	0
chr1.32304935	chr1	32304860	32305010	10.8755	0.001	0
chr1.6485265	chr1	6485190	6485340	10.8686	0.001	1
chr6.35446385	chr6	35446310	35446460	10.8686	0.001	1
chr10.23052415	chr10	23052340	23052490	10.8686	0.001	1
chr12.88780875	chr12	88780800	88780950	10.8686	0.001	1
chr14.68278555	chr14	68278480	68278630	10.8686	0.001	1
chr19.49917425	chr19	49917350	49917500	10.8686	0.001	1
chr16.17450925	chr16	17450850	17451000	10.8686	0.001	0
chr13.52186255	chr13	52186180	52186330	10.8686	0.001	0
chr6.40795485	chr6	40795410	40795560	10.8686	0.001	0
chr1.159421785	chr1	159421710	159421860	10.8686	0.001	0
chr9.136475615	chr9	136475540	136475690	10.8686	0.001	0
chr14.75151465	chr14	75151390	75151540	10.8686	0.001	0
chr2.43178395	chr2	43178320	43178470	10.8686	0.001	0
chr5.147763305	chr5	147763230	147763380	10.8686	0.001	0
chr16.11671175	chr16	11671100	11671250	10.8686	0.001	0
chr1.228633105	chr1	228633030	228633180	10.8686	0.001	0
chr16.27205445	chr16	27205370	27205520	10.8643	0.001	0
chr19.2038805	chr19	2038730	2038880	10.8643	0.001	0
chr11.64149085	chr11	64149010	64149160	10.8628	0.001	0
chr5.174950185	chr5	174950110	174950260	10.8628	0.001	0
chr1.210723205	chr1	210723130	210723280	10.8503	0.001	0
chr12.119153725	chr12	119153650	119153800	10.8389	0.001	1
chr6.44432355	chr6	44432280	44432430	10.8389	0.001	0
chr7.2643805	chr7	2643730	2643880	10.834	0.001	1
chr1.240228555	chr1	240228480	240228630	10.834	0.001	0
chr6.31635815	chr6	31635740	31635890	10.8295	0.001	1
chr11.46339615	chr11	46339540	46339690	10.8295	0.001	1
chr22.36008415	chr22	36008340	36008490	10.8295	0.001	1
chr11.9827695	chr11	9827620	9827770	10.8295	0.001	0
chr17.71079085	chr17	71079010	71079160	10.8226	0.001	0
chr11.104596295	chr11	104596220	104596370	10.8226	0.001	0
chr12.109011285	chr12	109011210	109011360	10.8226	0.001	0
chr1.198875975	chr1	198875900	198876050	10.8226	0.001	0
chr5.175050855	chr5	175050780	175050930	10.8226	0.001	0
chr12.22583505	chr12	22583430	22583580	10.8226	0.001	0
chr4.15881635	chr4	15881560	15881710	10.8226	0.001	0
chr5.131408025	chr5	131407950	131408100	10.8226	0.001	0
chr20.19756955	chr20	19756880	19757030	10.8182	0.001	1
chr13.76351775	chr13	76351700	76351850	10.8182	0.001	1
chr7.12591285	chr7	12591210	12591360	10.8182	0.001	0
chr6.47306565	chr6	47306490	47306640	10.8182	0.001	0
chr12.121004305	chr12	121004230	121004380	10.818	0.001	1
chr1.158065545	chr1	158065470	158065620	10.818	0.001	1
chr6.31690955	chr6	31690880	31691030	10.818	0.001	1
chr6.163747035	chr6	163746960	163747110	10.818	0.001	1
chr15.78160945	chr15	78160870	78161020	10.8167	0.001	0
chr2.153176825	chr2	153176750	153176900	10.8167	0.001	0
chr1.41108605	chr1	41108530	41108680	10.8077	0.001	0
chr1.54291915	chr1	54291840	54291990	10.8044	0.001	1
chr1.243689065	chr1	243688990	243689140	10.8044	0.001	1
chr20.30654735	chr20	30654660	30654810	10.8044	0.001	1
chr15.89229975	chr15	89229900	89230050	10.7928	0.001	1
chr15.56601195	chr15	56601120	56601270	10.7928	0.001	1
chr15.70445485	chr15	70445410	70445560	10.7834	0.001	1
chr19.1028185	chr19	1028110	1028260	10.7763	0.001	1
chr17.73845435	chr17	73845360	73845510	10.7763	0.001	1
chr4.40318615	chr4	40318540	40318690	10.7763	0.001	1
chr15.49811505	chr15	49811430	49811580	10.7763	0.001	1
chr22.43018755	chr22	43018680	43018830	10.7763	0.001	0
chr5.149473045	chr5	149472970	149473120	10.7763	0.001	0
chr6.154777035	chr6	154776960	154777110	10.7763	0.001	0
chr3.187455295	chr3	187455220	187455370	10.7763	0.001	0
chr11.117695565	chr11	117695490	117695640	10.7763	0.001	0
chr20.60788105	chr20	60788030	60788180	10.7763	0.001	0
chr1.217700935	chr1	217700860	217701010	10.7763	0.001	0
chr16.15522365	chr16	15522290	15522440	10.7763	0.001	0
chr3.129109935	chr3	129109860	129110010	10.7763	0.001	0
chr20.3642905	chr20	3642830	3642980	10.7719	0.001	0
chr8.25112455	chr8	25112380	25112530	10.7719	0.001	0
chr3.61781505	chr3	61781430	61781580	10.7703	0.001	0
chr13.39917805	chr13	39917730	39917880	10.7583	0.001	1
chr17.38390985	chr17	38390910	38391060	10.737	0.001	0
chr6.42046325	chr6	42046250	42046400	10.737	0.001	0
chr8.8346035	chr8	8345960	8346110	10.737	0.001	0
chr14.22095145	chr14	22095070	22095220	10.7299	0.001	1
chr1.111859515	chr1	111859440	111859590	10.7299	0.001	1
chr11.74532025	chr11	74531950	74532100	10.7299	0.001	1
chr14.76256595	chr14	76256520	76256670	10.7299	0.001	0
chr12.103598575	chr12	103598500	103598650	10.7299	0.001	0
chr2.95346495	chr2	95346420	95346570	10.7254	0.001	1
chr16.70763925	chr16	70763850	70764000	10.7254	0.001	0
chr12.48713545	chr12	48713470	48713620	10.7238	0.001	0
chr1.219423355	chr1	219423280	219423430	10.712	0.001	0
chr1.222457715	chr1	222457640	222457790	10.7001	0.001	0
chr11.119050125	chr11	119050050	119050200	10.7001	0.001	0
chr6.36751955	chr6	36751880	36752030	10.6905	0.001	1
chr6.149636405	chr6	149636330	149636480	10.6905	0.001	0
chr3.4848045	chr3	4847970	4848120	10.6832	0.001	1
chr12.120985675	chr12	120985600	120985750	10.6832	0.001	1
chr7.106292975	chr7	106292900	106293050	10.6832	0.001	1
chr6.164439015	chr6	164438940	164439090	10.6832	0.001	0
chr4.130057535	chr4	130057460	130057610	10.6832	0.001	0
chr4.2456765	chr4	2456690	2456840	10.6832	0.001	0
chr5.132472245	chr5	132472170	132472320	10.6832	0.001	0
chr2.60877425	chr2	60877350	60877500	10.6832	0.001	0
chr8.145155285	chr8	145155210	145155360	10.6832	0.001	0
chr12.9162255	chr12	9162180	9162330	10.6832	0.001	0
chr8.134338505	chr8	134338430	134338580	10.6832	0.001	0
chr12.103668155	chr12	103668080	103668230	10.6832	0.001	0
chr3.190141755	chr3	190141680	190141830	10.6787	0.001	1
chr3.185746865	chr3	185746790	185746940	10.6787	0.001	0
chrX.10049055	chrX	10048980	10049130	10.6787	0.001	0
chr11.58099915	chr11	58099840	58099990	10.6771	0.001	1
chr1.8440625	chr1	8440550	8440700	10.6771	0.001	0
chr17.34162395	chr17	34162320	34162470	10.6655	0.001	1
chr8.28261055	chr8	28260980	28261130	10.6655	0.001	0
chr6.158823195	chr6	158823120	158823270	10.6535	0.001	1
chr20.35419515	chr20	35419440	35419590	10.6535	0.001	0
chr9.136961025	chr9	136960950	136961100	10.6489	0.001	0
chr20.23015925	chr20	23015850	23016000	10.6437	0.001	1
chr17.68485915	chr17	68485840	68485990	10.6437	0.001	0
chr2.109807495	chr2	109807420	109807570	10.6437	0.001	0
chr22.25154895	chr22	25154820	25154970	10.6437	0.001	0
chr19.4133035	chr19	4132960	4133110	10.6437	0.001	0
chr15.23589705	chr15	23589630	23589780	10.6437	0.001	0
chr12.53177635	chr12	53177560	53177710	10.6364	0.001	1
chr2.225467475	chr2	225467400	225467550	10.6364	0.001	1
chr2.101447375	chr2	101447300	101447450	10.6364	0.001	1
chr16.87552285	chr16	87552210	87552360	10.6364	0.001	0
chr5.597345	chr5	597270	597420	10.6364	0.001	0
chr4.141240825	chr4	141240750	141240900	10.6364	0.001	0
chr13.98594775	chr13	98594700	98594850	10.6364	0.001	0
chr17.74418765	chr17	74418690	74418840	10.6364	0.001	0
chr11.16795645	chr11	16795570	16795720	10.6364	0.001	0
chr3.9666935	chr3	9666860	9667010	10.6329	0.001	1
chr19.51725255	chr19	51725180	51725330	10.6329	0.001	0
chr3.43406325	chr3	43406250	43406400	10.6318	0.001	0
chr5.171539405	chr5	171539330	171539480	10.6318	0.001	0
chr16.19412615	chr16	19412540	19412690	10.6301	0.001	0
chr1.40063795	chr1	40063720	40063870	10.6296	0.001	0
chr1.151838125	chr1	151838050	151838200	10.6066	0.001	0
chr8.27303475	chr8	27303400	27303550	10.5967	0.001	1
chr1.152419655	chr1	152419580	152419730	10.5967	0.001	1
chr11.119665575	chr11	119665500	119665650	10.5967	0.001	0
chr3.14394535	chr3	14394460	14394610	10.5967	0.001	0
chr9.94897025	chr9	94896950	94897100	10.5967	0.001	0
chr13.32835755	chr13	32835680	32835830	10.5967	0.001	0
chr5.157825935	chr5	157825860	157826010	10.5967	0.001	0
chr21.35039915	chr21	35039840	35039990	10.5967	0.001	0
chr2.43798145	chr2	43798070	43798220	10.5967	0.001	0
chr7.156976235	chr7	156976160	156976310	10.5967	0.001	0
chr4.14011225	chr4	14011150	14011300	10.5967	0.001	0
chr1.169448915	chr1	169448840	169448990	10.5967	0.001	0
chr3.114015415	chr3	114015340	114015490	10.5893	0.001	1
chr17.44823075	chr17	44823000	44823150	10.5893	0.001	1
chr16.48859225	chr16	48859150	48859300	10.5893	0.001	1
chr9.92629445	chr9	92629370	92629520	10.5893	0.001	1
chr11.13276275	chr11	13276200	13276350	10.5893	0.001	0
chr19.54711095	chr19	54711020	54711170	10.5893	0.001	0
chr6.156871945	chr6	156871870	156872020	10.5893	0.001	0
chr9.79782285	chr9	79782210	79782360	10.5893	0.001	0
chr7.117219665	chr7	117219590	117219740	10.5893	0.001	0
chr15.87473285	chr15	87473210	87473360	10.5893	0.001	0
chr19.7515695	chr19	7515620	7515770	10.5893	0.001	0
chr14.20526875	chr14	20526800	20526950	10.5893	0.001	0
chr1.237597555	chr1	237597480	237597630	10.5862	0.001	0
chr12.101422355	chr12	101422280	101422430	10.5846	0.001	1
chr4.72692705	chr4	72692630	72692780	10.5846	0.001	0
chr5.139679815	chr5	139679740	139679890	10.5846	0.001	0
chr8.98060895	chr8	98060820	98060970	10.5846	0.001	0
chr1.25339525	chr1	25339450	25339600	10.5846	0.001	0
chr4.15292495	chr4	15292420	15292570	10.5846	0.001	0
chr3.118257125	chr3	118257050	118257200	10.583	0.001	0
chr1.41894545	chr1	41894470	41894620	10.5737	0.001	0
chr8.67597985	chr8	67597910	67598060	10.5737	0.001	0
chr1.2212195	chr1	2212120	2212270	10.5718	0.001	0
chr1.41965475	chr1	41965400	41965550	10.5685	0.001	1
chr1.179371805	chr1	179371730	179371880	10.5595	0.001	1
chr9.138554175	chr9	138554100	138554250	10.5595	0.001	1
chr9.136427985	chr9	136427910	136428060	10.5556	0.001	0
chr6.51238425	chr6	51238350	51238500	10.5495	0.001	0
chr6.134873955	chr6	134873880	134874030	10.5495	0.001	0
chr1.15615485	chr1	15615410	15615560	10.542	0.001	1
chr8.27292295	chr8	27292220	27292370	10.542	0.001	1
chr17.63799765	chr17	63799690	63799840	10.542	0.001	1
chr1.26741475	chr1	26741400	26741550	10.542	0.001	1
chr2.3247315	chr2	3247240	3247390	10.542	0.001	0
chr8.10605915	chr8	10605840	10605990	10.542	0.001	0
chr8.10612025	chr8	10611950	10612100	10.542	0.001	0
chr6.88523475	chr6	88523400	88523550	10.542	0.001	0
chr6.34299935	chr6	34299860	34300010	10.5373	0.001	1
chr20.48324935	chr20	48324860	48325010	10.5373	0.001	1
chr3.14414215	chr3	14414140	14414290	10.5373	0.001	1
chr2.85793095	chr2	85793020	85793170	10.5373	0.001	0
chr22.24114995	chr22	24114920	24115070	10.5373	0.001	0
chrX.3070795	chrX	3070720	3070870	10.5373	0.001	0
chr15.65096855	chr15	65096780	65096930	10.5373	0.001	0
chr7.2517465	chr7	2517390	2517540	10.5357	0.001	0
chr17.45128825	chr17	45128750	45128900	10.5357	0.001	0
chr7.106205565	chr7	106205490	106205640	10.5357	0.001	0
chr3.52254085	chr3	52254010	52254160	10.5247	0.001	1
chr11.122184635	chr11	122184560	122184710	10.5247	0.001	0
chr15.66913935	chr15	66913860	66914010	10.5123	0.001	0
chr6.148929395	chr6	148929320	148929470	10.5086	0.001	0
chr10.106074195	chr10	106074120	106074270	10.4946	0.001	1
chr3.197899745	chr3	197899670	197899820	10.4946	0.001	1
chr8.142115485	chr8	142115410	142115560	10.4946	0.001	1
chr6.44098295	chr6	44098220	44098370	10.4946	0.001	0
chr3.62095125	chr3	62095050	62095200	10.4946	0.001	0
chr14.99833585	chr14	99833510	99833660	10.4946	0.001	0
chr9.27342615	chr9	27342540	27342690	10.4946	0.001	0
chr16.20823455	chr16	20823380	20823530	10.4898	0.001	1
chrX.6882055	chrX	6881980	6882130	10.4898	0.001	0
chr4.7796945	chr4	7796870	7797020	10.4898	0.001	0
chr1.109044285	chr1	109044210	109044360	10.4898	0.001	0
chr4.159350075	chr4	159350000	159350150	10.4898	0.001	0
chr1.10947855	chr1	10947780	10947930	10.4881	0.001	0
chr1.42049805	chr1	42049730	42049880	10.4799	0.001	0
chr13.39283355	chr13	39283280	39283430	10.4774	0.001	0
chr9.131145905	chr9	131145830	131145980	10.4774	0.001	0
chr1.42675525	chr1	42675450	42675600	10.4757	0.001	0
chr19.16559675	chr19	16559600	16559750	10.4648	0.001	0
chr20.35332555	chr20	35332480	35332630	10.4648	0.001	0
chr1.152732555	chr1	152732480	152732630	10.4614	0.001	1
chr9.94922145	chr9	94922070	94922220	10.4609	0.001	1
chr1.40578405	chr1	40578330	40578480	10.4565	0.001	0
chr1.224934305	chr1	224934230	224934380	10.4545	0.001	1
chr19.52532045	chr19	52531970	52532120	10.4545	0.001	0
chr6.148919435	chr6	148919360	148919510	10.4545	0.001	0
chr1.110846755	chr1	110846680	110846830	10.4545	0.001	0
chr1.209847055	chr1	209846980	209847130	10.4469	0.001	0
chr19.54882835	chr19	54882760	54882910	10.4469	0.001	0
chr15.78552835	chr15	78552760	78552910	10.4469	0.001	0
chr6.73998715	chr6	73998640	73998790	10.4469	0.001	0
chr2.231284455	chr2	231284380	231284530	10.4469	0.001	0
chr5.148422385	chr5	148422310	148422460	10.4469	0.001	0
chr1.43173695	chr1	43173620	43173770	10.4447	0.001	1
chr1.225138645	chr1	225138570	225138720	10.4447	0.001	0
chr1.201411725	chr1	201411650	201411800	10.4447	0.001	0
chr18.18141685	chr18	18141610	18141760	10.442	0.001	0
chr2.229989595	chr2	229989520	229989670	10.442	0.001	0
chr2.101363395	chr2	101363320	101363470	10.442	0.001	0
chr5.60152415	chr5	60152340	60152490	10.4403	0.001	0
chr1.210911425	chr1	210911350	210911500	10.4327	0.001	0
chr1.243064945	chr1	243064870	243065020	10.4298	0.001	0
chr1.211034665	chr1	211034590	211034740	10.4298	0.001	0
chr22.39189415	chr22	39189340	39189490	10.4266	0.001	1
chr15.67801075	chr15	67801000	67801150	10.4266	0.001	1
chr5.150453545	chr5	150453470	150453620	10.4266	0.001	1
chr14.68965225	chr14	68965150	68965300	10.4266	0.001	0
chr3.135648445	chr3	135648370	135648520	10.4266	0.001	0
chr22.30364475	chr22	30364400	30364550	10.4171	0.001	1
chr2.98788495	chr2	98788420	98788570	10.4067	0.001	0
chr4.55000885	chr4	55000810	55000960	10.4067	0.001	0
chr1.111847905	chr1	111847830	111847980	10.3989	0.001	1
chr2.85671345	chr2	85671270	85671420	10.3989	0.001	0
chr2.55131345	chr2	55131270	55131420	10.3989	0.001	0
chr16.55975815	chr16	55975740	55975890	10.3989	0.001	0
chr2.162691125	chr2	162691050	162691200	10.394	0.001	1
chr8.30301725	chr8	30301650	30301800	10.394	0.001	0
chr1.167296965	chr1	167296890	167297040	10.394	0.001	0
chr9.72203075	chr9	72203000	72203150	10.394	0.001	0
chr14.74877605	chr14	74877530	74877680	10.3923	0.001	1
chr1.227270905	chr1	227270830	227270980	10.3853	0.001	0
chr15.40047545	chr15	40047470	40047620	10.3821	0.001	0
chr8.27265475	chr8	27265400	27265550	10.3692	0.001	1
chr7.76784145	chr7	76784070	76784220	10.3692	0.001	1
chr16.51685555	chr16	51685480	51685630	10.3692	0.001	1
chr17.44650635	chr17	44650560	44650710	10.3692	0.001	1
chr1.159306315	chr1	159306240	159306390	10.3692	0.001	1
chr14.90766025	chr14	90765950	90766100	10.3692	0.001	0
chr16.73691295	chr16	73691220	73691370	10.3692	0.001	0
chr18.22292665	chr18	22292590	22292740	10.3692	0.001	0
chr9.123084605	chr9	123084530	123084680	10.3692	0.001	0
chr1.113163445	chr1	113163370	113163520	10.3692	0.001	0
chr8.96294765	chr8	96294690	96294840	10.3692	0.001	0
chr13.109564015	chr13	109563940	109564090	10.3692	0.001	0
chr1.245646095	chr1	245646020	245646170	10.3664	0.001	1
chr1.41666845	chr1	41666770	41666920	10.3664	0.001	0
chr8.4236545	chr8	4236470	4236620	10.3664	0.001	0
chr2.219798535	chr2	219798460	219798610	10.3587	0.001	1
chr19.6679505	chr19	6679430	6679580	10.3587	0.001	0
chr2.210192905	chr2	210192830	210192980	10.3587	0.001	0
chr1.43714465	chr1	43714390	43714540	10.3587	0.001	0
chr7.156988515	chr7	156988440	156988590	10.3587	0.001	0
chr1.43568615	chr1	43568540	43568690	10.3571	0.001	0
chr1.39915415	chr1	39915340	39915490	10.3518	0.001	0
chr20.57013525	chr20	57013450	57013600	10.3508	0.001	1
chr1.48850275	chr1	48850200	48850350	10.3508	0.001	0
chr17.26948025	chr17	26947950	26948100	10.3508	0.001	0
chr12.90789825	chr12	90789750	90789900	10.3508	0.001	0
chr11.129522185	chr11	129522110	129522260	10.3493	0.001	0
chr11.131433735	chr11	131433660	131433810	10.3493	0.001	0
chr16.28413425	chr16	28413350	28413500	10.3458	0.001	1
chr6.88498465	chr6	88498390	88498540	10.3441	0.001	1
chr6.42483385	chr6	42483310	42483460	10.3441	0.001	0
chr2.237361405	chr2	237361330	237361480	10.3341	0.001	1
chr11.1750435	chr11	1750360	1750510	10.3341	0.001	1
chr7.134589645	chr7	134589570	134589720	10.3341	0.001	0
chr1.111850145	chr1	111850070	111850220	10.3341	0.001	0
chr3.196242245	chr3	196242170	196242320	10.3304	0.001	0
chr20.51801475	chr20	51801400	51801550	10.3304	0.001	0
chr2.25378055	chr2	25377980	25378130	10.3304	0.001	0
chr2.42141465	chr2	42141390	42141540	10.3304	0.001	0
chr1.163834135	chr1	163834060	163834210	10.3304	0.001	0
chr1.119667945	chr1	119667870	119668020	10.3304	0.001	0
chr1.160240305	chr1	160240230	160240380	10.3304	0.001	0
chr1.40332915	chr1	40332840	40332990	10.3238	0.001	0
chr2.224409165	chr2	224409090	224409240	10.3211	0.001	1
chr1.42090045	chr1	42089970	42090120	10.3145	0.001	0
chr12.112065005	chr12	112064930	112065080	10.3104	0.001	0
chr9.115326065	chr9	115325990	115326140	10.3104	0.001	0
chr12.55838105	chr12	55838030	55838180	10.3104	0.001	0
chr4.53405075	chr4	53405000	53405150	10.3104	0.001	0
chr1.15460755	chr1	15460680	15460830	10.3104	0.001	0
chr2.130050115	chr2	130050040	130050190	10.3104	0.001	0
chr17.53300525	chr17	53300450	53300600	10.3024	0.001	1
chr4.37844345	chr4	37844270	37844420	10.3024	0.001	1
chr2.218790095	chr2	218790020	218790170	10.3024	0.001	1
chr5.517235	chr5	517160	517310	10.3024	0.001	0
chr13.92769005	chr13	92768930	92769080	10.3024	0.001	0
chr4.154792395	chr4	154792320	154792470	10.3024	0.001	0
chr1.228712085	chr1	228712010	228712160	10.3024	0.001	0
chr22.44781825	chr22	44781750	44781900	10.2974	0.001	0
chr20.35067545	chr20	35067470	35067620	10.2974	0.001	0
chr7.150277735	chr7	150277660	150277810	10.2974	0.001	0
chr10.65132965	chr10	65132890	65133040	10.2956	0.001	1
chr1.33278255	chr1	33278180	33278330	10.2956	0.001	0
chr15.62066195	chr15	62066120	62066270	10.2956	0.001	0
chr2.24002465	chr2	24002390	24002540	10.2859	0.001	1
chr8.144727385	chr8	144727310	144727460	10.2859	0.001	0
chr8.26523045	chr8	26522970	26523120	10.2727	0.001	1
chr9.108862315	chr9	108862240	108862390	10.2727	0.001	0
chr8.37297955	chr8	37297880	37298030	10.2727	0.001	0
chr13.48051505	chr13	48051430	48051580	10.2727	0.001	0
chr1.42381755	chr1	42381680	42381830	10.2631	0.001	0
chr11.72677135	chr11	72677060	72677210	10.262	0.001	1
chr9.95033645	chr9	95033570	95033720	10.262	0.001	1
chr1.114458185	chr1	114458110	114458260	10.262	0.001	0
chr6.47318425	chr6	47318350	47318500	10.262	0.001	0
chr3.52131005	chr3	52130930	52131080	10.2539	0.001	1
chr7.72634455	chr7	72634380	72634530	10.2539	0.001	1
chr12.24786705	chr12	24786630	24786780	10.2539	0.001	1
chr1.179170495	chr1	179170420	179170570	10.2539	0.001	0
chr1.224256575	chr1	224256500	224256650	10.253	0.001	1
chr1.227227125	chr1	227227050	227227200	10.253	0.001	0
chr8.134299465	chr8	134299390	134299540	10.253	0.001	0
chr8.71110045	chr8	71109970	71110120	10.2487	0.001	0
chr11.60688635	chr11	60688560	60688710	10.2487	0.001	0
chr1.22056605	chr1	22056530	22056680	10.2487	0.001	0
chr3.178925845	chr3	178925770	178925920	10.247	0.001	1
chr18.75811005	chr18	75810930	75811080	10.247	0.001	1
chr21.28247795	chr21	28247720	28247870	10.247	0.001	0
chr1.12598395	chr1	12598320	12598470	10.247	0.001	0
chr1.40203505	chr1	40203430	40203580	10.2439	0.001	0
chr7.184585	chr7	184510	184660	10.2375	0.001	0
chr1.27336455	chr1	27336380	27336530	10.2334	0.001	1
chr22.36096475	chr22	36096400	36096550	10.2334	0.001	0
chr17.72839375	chr17	72839300	72839450	10.2334	0.001	0
chr9.115460735	chr9	115460660	115460810	10.2334	0.001	0
chr11.82827365	chr11	82827290	82827440	10.2334	0.001	0
chr2.55952445	chr2	55952370	55952520	10.2334	0.001	0
chr8.64243725	chr8	64243650	64243800	10.2242	0.001	1
chr14.99757655	chr14	99757580	99757730	10.2242	0.001	1
chr16.66671185	chr16	66671110	66671260	10.2242	0.001	0
chr20.39070495	chr20	39070420	39070570	10.2242	0.001	0
chr15.97810765	chr15	97810690	97810840	10.2132	0.001	1
chr8.124764935	chr8	124764860	124765010	10.2132	0.001	1
chr17.53335735	chr17	53335660	53335810	10.2132	0.001	0
chr20.61949655	chr20	61949580	61949730	10.2132	0.001	0
chr6.143276535	chr6	143276460	143276610	10.2132	0.001	0
chr5.43375035	chr5	43374960	43375110	10.2132	0.001	0
chr6.104877645	chr6	104877570	104877720	10.2132	0.001	0
chr2.25439245	chr2	25439170	25439320	10.2132	0.001	0
chr14.72238355	chr14	72238280	72238430	10.2132	0.001	0
chr1.234377985	chr1	234377910	234378060	10.2132	0.001	0
chr8.72844325	chr8	72844250	72844400	10.2132	0.001	0
chr22.21601065	chr22	21600990	21601140	10.2132	0.001	0
chr1.230813425	chr1	230813350	230813500	10.2132	0.001	0
chr19.8542045	chr19	8541970	8542120	10.205	0.001	1
chr8.134153805	chr8	134153730	134153880	10.205	0.001	1
chr15.20449545	chr15	20449470	20449620	10.205	0.001	0
chr15.73447495	chr15	73447420	73447570	10.205	0.001	0
chr3.159537695	chr3	159537620	159537770	10.205	0.001	0
chr6.154665145	chr6	154665070	154665220	10.205	0.001	0
chr3.123199665	chr3	123199590	123199740	10.205	0.001	0
chr22.49407015	chr22	49406940	49407090	10.205	0.001	0
chr18.46635325	chr18	46635250	46635400	10.205	0.001	0
chr22.36334585	chr22	36334510	36334660	10.205	0.001	0
chr3.53027695	chr3	53027620	53027770	10.205	0.001	0
chr8.19598305	chr8	19598230	19598380	10.205	0.001	0
chr1.94958825	chr1	94958750	94958900	10.2046	0.001	1
chr16.47212805	chr16	47212730	47212880	10.2046	0.001	0
chr1.94340465	chr1	94340390	94340540	10.2046	0.001	0
chr14.74025335	chr14	74025260	74025410	10.1999	0.001	1
chr12.2598215	chr12	2598140	2598290	10.1999	0.001	0
chr19.56726815	chr19	56726740	56726890	10.1999	0.001	0
chr5.67330725	chr5	67330650	67330800	10.1999	0.001	0
chr7.819235	chr7	819160	819310	10.1999	0.001	0
chr6.136591845	chr6	136591770	136591920	10.198	0.001	1
chr14.34824575	chr14	34824500	34824650	10.198	0.001	1
chr1.39747935	chr1	39747860	39748010	10.1889	0.001	0
chr18.75486405	chr18	75486330	75486480	10.1754	0.001	0
chr1.143712015	chr1	143711940	143712090	10.1669	0.001	0
chr2.196784395	chr2	196784320	196784470	10.156	0.001	1
chr9.101235855	chr9	101235780	101235930	10.156	0.001	1
chr1.204820095	chr1	204820020	204820170	10.156	0.001	1
chr16.80409165	chr16	80409090	80409240	10.156	0.001	1
chr4.189934675	chr4	189934600	189934750	10.156	0.001	0
chr16.31163005	chr16	31162930	31163080	10.156	0.001	0
chr14.20031845	chr14	20031770	20031920	10.156	0.001	0
chr8.1853215	chr8	1853140	1853290	10.156	0.001	0
chr8.37338225	chr8	37338150	37338300	10.156	0.001	0
chr3.15533895	chr3	15533820	15533970	10.156	0.001	0
chr19.3097065	chr19	3096990	3097140	10.156	0.001	0
chr14.68487845	chr14	68487770	68487920	10.1507	0.001	1
chr20.48334135	chr20	48334060	48334210	10.1507	0.001	1
chr14.103426995	chr14	103426920	103427070	10.1507	0.001	0
chr9.95377985	chr9	95377910	95378060	10.1507	0.001	0
chr11.100057215	chr11	100057140	100057290	10.1489	0.001	0
chr6.154719705	chr6	154719630	154719780	10.14	0.001	1
chr8.39014915	chr8	39014840	39014990	10.14	0.001	0
chr6.69793095	chr6	69793020	69793170	10.14	0.001	0
chr14.61204985	chr14	61204910	61205060	10.1263	0.001	0
chr19.4510775	chr19	4510700	4510850	10.1263	0.001	0
chr16.23423865	chr16	23423790	23423940	10.1263	0.001	0
chr12.43864815	chr12	43864740	43864890	10.1263	0.001	0
chr1.41861465	chr1	41861390	41861540	10.1252	0.001	0
chr3.13092025	chr3	13091950	13092100	10.1252	0.001	0
chr6.41262165	chr6	41262090	41262240	10.1184	0.001	1
chr9.129869485	chr9	129869410	129869560	10.1151	0.001	1
chr1.183180975	chr1	183180900	183181050	10.1151	0.001	1
chr15.29129975	chr15	29129900	29130050	10.1151	0.001	1
chr8.131514505	chr8	131514430	131514580	10.1151	0.001	1
chr8.22981355	chr8	22981280	22981430	10.1151	0.001	0
chr4.129711125	chr4	129711050	129711200	10.1151	0.001	0
chr5.1617345	chr5	1617270	1617420	10.1151	0.001	0
chr12.115780385	chr12	115780310	115780460	10.1151	0.001	0
chr3.140117195	chr3	140117120	140117270	10.1151	0.001	0
chr19.38369345	chr19	38369270	38369420	10.1151	0.001	0
chr8.102457865	chr8	102457790	102457940	10.1151	0.001	0
chr1.243284225	chr1	243284150	243284300	10.1151	0.001	0
chr3.46712275	chr3	46712200	46712350	10.1151	0.001	0
chr8.134143945	chr8	134143870	134144020	10.1151	0.001	0
chr7.139201955	chr7	139201880	139202030	10.107	0.001	1
chr6.106642295	chr6	106642220	106642370	10.107	0.001	0
chr11.35037355	chr11	35037280	35037430	10.1067	0.001	1
chr19.56332455	chr19	56332380	56332530	10.1067	0.001	0
chr2.45215545	chr2	45215470	45215620	10.1067	0.001	0
chr16.77353835	chr16	77353760	77353910	10.1067	0.001	0
chr19.55148605	chr19	55148530	55148680	10.1067	0.001	0
chr3.189913095	chr3	189913020	189913170	10.1067	0.001	0
chr1.111472555	chr1	111472480	111472630	10.1014	0.001	1
chr21.34909605	chr21	34909530	34909680	10.1014	0.001	1
chr4.37543135	chr4	37543060	37543210	10.1014	0.001	0
chr4.175067215	chr4	175067140	175067290	10.1014	0.001	0
chr9.4076335	chr9	4076260	4076410	10.1014	0.001	0
chrX.118703545	chrX	118703470	118703620	10.1014	0.001	0
chr2.84987895	chr2	84987820	84987970	10.0995	0.001	1
chr11.119556485	chr11	119556410	119556560	10.0959	0.001	1
chr12.8081115	chr12	8081040	8081190	10.0959	0.001	1
chr6.143621915	chr6	143621840	143621990	10.0959	0.001	0
chr3.130818505	chr3	130818430	130818580	10.0959	0.001	0
chr7.105772705	chr7	105772630	105772780	10.0959	0.001	0
chr15.43358725	chr15	43358650	43358800	10.0959	0.001	0
chr1.159736325	chr1	159736250	159736400	10.0909	0.001	0
chr8.26047755	chr8	26047680	26047830	10.0909	0.001	0
chr19.57006585	chr19	57006510	57006660	10.0771	0.001	0
chr1.43710885	chr1	43710810	43710960	10.0771	0.001	0
chr6.110301115	chr6	110301040	110301190	10.0771	0.001	0
chr12.131856945	chr12	131856870	131857020	10.0771	0.001	0
chr2.232118625	chr2	232118550	232118700	10.0657	0.001	0
chr11.122132575	chr11	122132500	122132650	10.0657	0.001	1
chr5.141283525	chr5	141283450	141283600	10.0657	0.001	1
chr3.55633565	chr3	55633490	55633640	10.0657	0.001	0
chr4.37624685	chr4	37624610	37624760	10.0657	0.001	0
chr8.124804235	chr8	124804160	124804310	10.0657	0.001	0
chr22.40644255	chr22	40644180	40644330	10.0657	0.001	0
chr1.215562975	chr1	215562900	215563050	10.0657	0.001	0
chr6.37105385	chr6	37105310	37105460	10.0657	0.001	0
chr2.64933655	chr2	64933580	64933730	10.0657	0.001	0
chr19.13808845	chr19	13808770	13808920	10.0579	0.001	1
chr1.29401465	chr1	29401390	29401540	10.0572	0.001	1
chr11.72111065	chr11	72110990	72111140	10.0572	0.001	1
chr6.42443575	chr6	42443500	42443650	10.0572	0.001	0
chr16.83652875	chr16	83652800	83652950	10.0572	0.001	0
chr15.73126665	chr15	73126590	73126740	10.0572	0.001	0
chr2.109315515	chr2	109315440	109315590	10.0572	0.001	0
chr22.36000725	chr22	36000650	36000800	10.0572	0.001	0
chr3.126143445	chr3	126143370	126143520	10.0572	0.001	0
chr1.144274125	chr1	144274050	144274200	10.0572	0.001	0
chr11.72106905	chr11	72106830	72106980	10.0518	0.001	1
chr15.93791285	chr15	93791210	93791360	10.0518	0.001	0
chr5.176660135	chr5	176660060	176660210	10.0499	0.001	1
chr14.83665345	chr14	83665270	83665420	10.0499	0.001	0
chr10.105395095	chr10	105395020	105395170	10.0499	0.001	0
chr1.225082085	chr1	225082010	225082160	10.0416	0.001	0
chr1.15615215	chr1	15615140	15615290	10.0275	0.001	1
chr3.4491705	chr3	4491630	4491780	10.0275	0.001	0
chr1.243541065	chr1	243540990	243541140	10.0275	0.001	0
chr15.88408275	chr15	88408200	88408350	10.0275	0.001	0
chr7.128651675	chr7	128651600	128651750	10.0275	0.001	0
chr6.107002895	chr6	107002820	107002970	10.0271	0.001	1
chr8.1691285	chr8	1691210	1691360	10.0271	0.001	0
chr1.111833965	chr1	111833890	111834040	10.0271	0.001	0
chr8.48675995	chr8	48675920	48676070	10.0271	0.001	0
chr12.50071025	chr12	50070950	50071100	10.0161	0.001	1
chr3.130426775	chr3	130426700	130426850	10.0161	0.001	0
chr21.39310945	chr21	39310870	39311020	10.0161	0.001	0
chr1.164093025	chr1	164092950	164093100	10.0085	0.001	0
chr19.54162855	chr19	54162780	54162930	10.0085	0.001	0
chr16.80422935	chr16	80422860	80423010	10.0074	0.001	1
chr2.37734555	chr2	37734480	37734630	10.0074	0.001	1
chr19.38451515	chr19	38451440	38451590	10.0074	0.001	1
chr21.44419645	chr21	44419570	44419720	10.0074	0.001	0
chr8.37065405	chr8	37065330	37065480	10.0074	0.001	0
chr15.72508585	chr15	72508510	72508660	10.0074	0.001	0
chr11.75190595	chr11	75190520	75190670	10.0074	0.001	0
chr16.12803235	chr16	12803160	12803310	10.0074	0.001	0
chr20.25253275	chr20	25253200	25253350	10.0074	0.001	0
chr15.79381435	chr15	79381360	79381510	10.0074	0.001	0
chr19.1809065	chr19	1808990	1809140	10.0074	0.001	0
chr11.73407415	chr11	73407340	73407490	10.0019	0.001	0
chr7.105741885	chr7	105741810	105741960	10.0019	0.001	1
chr2.149117325	chr2	149117250	149117400	10.0019	0.001	0
chr7.71497125	chr7	71497050	71497200	10.0019	0.001	0
chr17.22986765	chr17	22986690	22986840	10	0.001	0
chr16.77685275	chr16	77685200	77685350	10	0.001	0
chr20.1305515	chr20	1305440	1305590	10	0.001	0
chr12.88708025	chr12	88707950	88708100	10	0.001	0
chr1.40252595	chr1	40252520	40252670	9.99598	0.001	0
chr7.101383095	chr7	101383020	101383170	9.99201	0.001	1
chr1.31008975	chr1	31008900	31009050	9.99201	0.001	0
chr22.48710845	chr22	48710770	48710920	9.99201	0.001	0
chr1.222368445	chr1	222368370	222368520	9.9778	0.001	1
chr19.1038945	chr19	1038870	1039020	9.9778	0.001	0
chr1.17839595	chr1	17839520	17839670	9.9778	0.001	0
chr8.20051225	chr8	20051150	20051300	9.9778	0.001	0
chr2.9810895	chr2	9810820	9810970	9.9778	0.001	0
chr16.4184845	chr16	4184770	4184920	9.9778	0.001	0
chr17.73832415	chr17	73832340	73832490	9.96616	0.001	1
chr5.139972015	chr5	139971940	139972090	9.96616	0.001	1
chr16.11585645	chr16	11585570	11585720	9.96616	0.001	1
chr1.210726075	chr1	210726000	210726150	9.96616	0.001	1
chr7.75871555	chr7	75871480	75871630	9.96616	0.001	0
chr18.40900375	chr18	40900300	40900450	9.96616	0.001	0
chr19.10380635	chr19	10380560	10380710	9.96616	0.001	0
chr4.38484035	chr4	38483960	38484110	9.96616	0.001	0
chr17.73389415	chr17	73389340	73389490	9.96616	0.001	0
chr18.28743955	chr18	28743880	28744030	9.96616	0.001	0
chr1.66990505	chr1	66990430	66990580	9.96616	0.001	0
chr6.169893565	chr6	169893490	169893640	9.96616	0.001	0
chr21.43330335	chr21	43330260	43330410	9.96616	0.001	0
chr14.20008065	chr14	20007990	20008140	9.95893	0.001	0
chr5.149442875	chr5	149442800	149442950	9.95739	0.001	1
chr1.220049825	chr1	220049750	220049900	9.95739	0.001	1
chr15.66432025	chr15	66431950	66432100	9.95739	0.001	0
chr5.179494805	chr5	179494730	179494880	9.95739	0.001	0
chr3.128658285	chr3	128658210	128658360	9.95739	0.001	0
chr1.27832065	chr1	27831990	27832140	9.95739	0.001	0
chr8.37566155	chr8	37566080	37566230	9.95739	0.001	0
chr13.45813535	chr13	45813460	45813610	9.95739	0.001	0
chr1.153236625	chr1	153236550	153236700	9.95739	0.001	0
chr22.45379165	chr22	45379090	45379240	9.95739	0.001	0
chr22.35177925	chr22	35177850	35178000	9.95739	0.001	0
chr8.133975275	chr8	133975200	133975350	9.95183	0.001	1
chrX.65149955	chrX	65149880	65150030	9.95183	0.001	1
chr5.66547595	chr5	66547520	66547670	9.95183	0.001	1
chr5.171474625	chr5	171474550	171474700	9.95183	0.001	0
chr7.2532065	chr7	2531990	2532140	9.95183	0.001	0
chr8.17818065	chr8	17817990	17818140	9.95183	0.001	0
chr12.123778035	chr12	123777960	123778110	9.95183	0.001	0
chr1.149216635	chr1	149216560	149216710	9.94221	0.001	1
chr4.38535775	chr4	38535700	38535850	9.94221	0.001	1
chr1.209853525	chr1	209853450	209853600	9.94221	0.001	1
chr5.151023555	chr5	151023480	151023630	9.94221	0.001	0
chr15.89214225	chr15	89214150	89214300	9.92781	0.001	1
chr16.15956255	chr16	15956180	15956330	9.92781	0.001	0
chr5.177468705	chr5	177468630	177468780	9.92781	0.001	0
chr1.205385595	chr1	205385520	205385670	9.92551	0.001	0
chr1.42389135	chr1	42389060	42389210	9.92193	0.001	1
chr1.224018795	chr1	224018720	224018870	9.91601	0.001	1
chr5.130573185	chr5	130573110	130573260	9.91601	0.001	0
chr5.121583535	chr5	121583460	121583610	9.91601	0.001	0
chr1.158172325	chr1	158172250	158172400	9.91601	0.001	0
chr3.31249155	chr3	31249080	31249230	9.91601	0.001	0
chr8.26503145	chr8	26503070	26503220	9.91601	0.001	0
chr9.135915155	chr9	135915080	135915230	9.90909	0.001	1
chr8.27282355	chr8	27282280	27282430	9.90909	0.001	0
chr8.125987065	chr8	125986990	125987140	9.90909	0.001	0
chr1.227192965	chr1	227192890	227193040	9.90909	0.001	0
chr3.46076165	chr3	46076090	46076240	9.90712	0.001	1
chr9.94767565	chr9	94767490	94767640	9.90712	0.001	1
chr9.96456475	chr9	96456400	96456550	9.90712	0.001	0
chr19.59019545	chr19	59019470	59019620	9.90712	0.001	0
chr9.127324085	chr9	127324010	127324160	9.90712	0.001	0
chr2.122084775	chr2	122084700	122084850	9.90712	0.001	0
chr19.1020315	chr19	1020240	1020390	9.90712	0.001	0
chr8.117733405	chr8	117733330	117733480	9.90712	0.001	0
chr2.10086815	chr2	10086740	10086890	9.90712	0.001	0
chr8.23675205	chr8	23675130	23675280	9.90712	0.001	0
chr8.19800335	chr8	19800260	19800410	9.90712	0.001	0
chr7.73695895	chr7	73695820	73695970	9.90712	0.001	0
chr6.90868055	chr6	90867980	90868130	9.90712	0.001	0
chr11.74570505	chr11	74570430	74570580	9.90147	0.001	1
chr19.884365	chr19	884290	884440	9.90147	0.001	0
chr9.83069305	chr9	83069230	83069380	9.90147	0.001	0
chr15.56564385	chr15	56564310	56564460	9.90147	0.001	0
chr1.154214965	chr1	154214890	154215040	9.89949	0.001	1
chr1.40318495	chr1	40318420	40318570	9.89382	0.001	1
chr6.166967715	chr6	166967640	166967790	9.89215	0.001	0
chr1.40114595	chr1	40114520	40114670	9.88581	0.001	1
chr22.23160245	chr22	23160170	23160320	9.87829	0.001	1
chr14.104598215	chr14	104598140	104598290	9.87757	0.001	0
chr7.142613355	chr7	142613280	142613430	9.87757	0.001	0
chr3.128127135	chr3	128127060	128127210	9.87757	0.001	0
chr8.41141855	chr8	41141780	41141930	9.87757	0.001	0
chr1.42108485	chr1	42108410	42108560	9.87286	0.001	0
chr8.26296235	chr8	26296160	26296310	9.86561	0.001	1
chr11.102255955	chr11	102255880	102256030	9.86561	0.001	0
chr1.95069985	chr1	95069910	95070060	9.86561	0.001	0
chr9.123088065	chr9	123087990	123088140	9.86561	0.001	0
chr17.77244155	chr17	77244080	77244230	9.85659	0.001	1
chr3.185877625	chr3	185877550	185877700	9.85659	0.001	0
chr20.43430475	chr20	43430400	43430550	9.85659	0.001	0
chr13.43605045	chr13	43604970	43605120	9.85659	0.001	0
chr11.10637565	chr11	10637490	10637640	9.85659	0.001	0
chr10.73282495	chr10	73282420	73282570	9.85087	0.001	1
chr2.54196575	chr2	54196500	54196650	9.85087	0.001	1
chr4.120385605	chr4	120385530	120385680	9.85087	0.001	1
chr1.167334445	chr1	167334370	167334520	9.85087	0.001	0
chr3.132706145	chr3	132706070	132706220	9.85087	0.001	0
chr17.72897575	chr17	72897500	72897650	9.85087	0.001	0
chr5.158719185	chr5	158719110	158719260	9.84886	0.001	1
chr11.13326635	chr11	13326560	13326710	9.84886	0.001	0
chr3.130727875	chr3	130727800	130727950	9.84886	0.001	0
chr6.34320075	chr6	34320000	34320150	9.84185	0.001	1
chr6.107074785	chr6	107074710	107074860	9.84185	0.001	0
chr3.46105965	chr3	46105890	46106040	9.84185	0.001	0
chr5.176765665	chr5	176765590	176765740	9.83558	0.001	0
chr1.154356505	chr1	154356430	154356580	9.83558	0.001	0
chr16.978765	chr16	978690	978840	9.83558	0.001	0
chr9.77409555	chr9	77409480	77409630	9.83558	0.001	0
chr6.97076325	chr6	97076250	97076400	9.8282	0.001	1
chr8.33328625	chr8	33328550	33328700	9.82708	0.001	0
chr7.214765	chr7	214690	214840	9.82708	0.001	0
chr8.27248155	chr8	27248080	27248230	9.81495	0.001	1
chr2.224038985	chr2	224038910	224039060	9.81495	0.001	0
chr8.140976055	chr8	140975980	140976130	9.81495	0.001	0
chr1.180320915	chr1	180320840	180320990	9.81495	0.001	0
chr2.106520215	chr2	106520140	106520290	9.81495	0.001	0
chr17.72793635	chr17	72793560	72793710	9.81495	0.001	0
chr6.54190005	chr6	54189930	54190080	9.81495	0.001	0
chr2.158779435	chr2	158779360	158779510	9.81495	0.001	0
chr9.33437095	chr9	33437020	33437170	9.81495	0.001	0
chr8.121682435	chr8	121682360	121682510	9.81495	0.001	0
chr11.76900915	chr11	76900840	76900990	9.80867	0.001	1
chr17.71505095	chr17	71505020	71505170	9.80867	0.001	0
chr6.31634865	chr6	31634790	31634940	9.80581	0.001	1
chr6.46135495	chr6	46135420	46135570	9.80581	0.001	0
chr10.92527625	chr10	92527550	92527700	9.80581	0.001	0
chr3.95175465	chr3	95175390	95175540	9.80581	0.001	0
chr7.12812225	chr7	12812150	12812300	9.80581	0.001	0
chr15.87412965	chr15	87412890	87413040	9.80581	0.001	0
chr3.23853105	chr3	23853030	23853180	9.80581	0.001	0
chr1.204708065	chr1	204707990	204708140	9.80581	0.001	0
chr8.101951145	chr8	101951070	101951220	9.80581	0.001	0
chr12.29251505	chr12	29251430	29251580	9.80581	0.001	0
chr7.2094165	chr7	2094090	2094240	9.80581	0.001	0
chr1.234372455	chr1	234372380	234372530	9.8	0.001	1
chr6.37084405	chr6	37084330	37084480	9.8	0.001	1
chr6.167163825	chr6	167163750	167163900	9.8	0.001	0
chr1.43628065	chr1	43627990	43628140	9.79958	0.001	1
chr20.62181455	chr20	62181380	62181530	9.79796	0.001	1
chr1.242555125	chr1	242555050	242555200	9.7913	0.001	0
chr8.125279405	chr8	125279330	125279480	9.77786	0.001	0
chr7.29326265	chr7	29326190	29326340	9.77633	0.001	1
chr1.207889515	chr1	207889440	207889590	9.77633	0.001	0
chr6.31728155	chr6	31728080	31728230	9.76404	0.001	1
chr1.21533595	chr1	21533520	21533670	9.76404	0.001	1
chr5.96242105	chr5	96242030	96242180	9.76404	0.001	0
chr8.102218725	chr8	102218650	102218800	9.76404	0.001	0
chr2.29077015	chr2	29076940	29077090	9.76404	0.001	0
chr12.109267795	chr12	109267720	109267870	9.76404	0.001	0
chr4.30328325	chr4	30328250	30328400	9.76404	0.001	0
chr12.55250345	chr12	55250270	55250420	9.76404	0.001	0
chr3.46125545	chr3	46125470	46125620	9.75809	0.001	0
chr1.41671285	chr1	41671210	41671360	9.75809	0.001	0
chr2.130286265	chr2	130286190	130286340	9.75809	0.001	0
chr6.33900365	chr6	33900290	33900440	9.75476	0.001	1
chr14.76564905	chr14	76564830	76564980	9.75476	0.001	1
chr22.15959585	chr22	15959510	15959660	9.75476	0.001	1
chr16.83727565	chr16	83727490	83727640	9.75476	0.001	0
chr5.177748225	chr5	177748150	177748300	9.75476	0.001	0
chr6.158367715	chr6	158367640	158367790	9.75476	0.001	0
chr3.38330375	chr3	38330300	38330450	9.75476	0.001	0
chr20.48055815	chr20	48055740	48055890	9.75476	0.001	0
chr1.12579345	chr1	12579270	12579420	9.75476	0.001	0
chr3.154485045	chr3	154484970	154485120	9.75476	0.001	0
chr19.18373845	chr19	18373770	18373920	9.75476	0.001	0
chr2.39818505	chr2	39818430	39818580	9.75476	0.001	0
chr2.219306805	chr2	219306730	219306880	9.75476	0.001	0
chr5.134504485	chr5	134504410	134504560	9.75476	0.001	0
chr11.85582165	chr11	85582090	85582240	9.74887	0.001	1
chr19.13075095	chr19	13075020	13075170	9.74887	0.001	1
chr16.30993235	chr16	30993160	30993310	9.74887	0.001	1
chr15.99895635	chr15	99895560	99895710	9.74887	0.001	0
chr11.14604205	chr11	14604130	14604280	9.74887	0.001	0
chr2.196109415	chr2	196109340	196109490	9.74887	0.001	0
chr4.140329895	chr4	140329820	140329970	9.74887	0.001	0
chr2.7831155	chr2	7831080	7831230	9.74679	0.001	0
chr10.108742015	chr10	108741940	108742090	9.74679	0.001	0
chr6.126166115	chr6	126166040	126166190	9.74679	0.001	0
chr11.119720445	chr11	119720370	119720520	9.74049	0.001	1
chr16.31178765	chr16	31178690	31178840	9.74049	0.001	1
chr14.73280085	chr14	73280010	73280160	9.74049	0.001	1
chr15.71776645	chr15	71776570	71776720	9.74049	0.001	1
chr15.94630405	chr15	94630330	94630480	9.74049	0.001	0
chr8.37714435	chr8	37714360	37714510	9.74049	0.001	0
chr15.45584295	chr15	45584220	45584370	9.74049	0.001	0
chr8.86917525	chr8	86917450	86917600	9.74049	0.001	0
chr1.236094675	chr1	236094600	236094750	9.72727	0.001	0
chr15.70765555	chr15	70765480	70765630	9.72532	0.001	1
chr3.50633005	chr3	50632930	50633080	9.72532	0.001	1
chr15.72259065	chr15	72258990	72259140	9.72532	0.001	0
chr6.109050645	chr6	109050570	109050720	9.72532	0.001	0
chr11.117191495	chr11	117191420	117191570	9.72532	0.001	0
chr13.98771135	chr13	98771060	98771210	9.71286	0.001	1
chr5.169690905	chr5	169690830	169690980	9.71286	0.001	1
chr3.32594445	chr3	32594370	32594520	9.71286	0.001	1
chr13.104723215	chr13	104723140	104723290	9.71286	0.001	0
chr1.41515825	chr1	41515750	41515900	9.70725	0.001	0
chr6.42454445	chr6	42454370	42454520	9.70345	0.001	1
chr22.41719835	chr22	41719760	41719910	9.70345	0.001	1
chr19.11115135	chr19	11115060	11115210	9.70345	0.001	0
chr4.183360935	chr4	183360860	183361010	9.70345	0.001	0
chr3.52262435	chr3	52262360	52262510	9.70345	0.001	0
chr7.158022925	chr7	158022850	158023000	9.70345	0.001	0
chr7.86687015	chr7	86686940	86687090	9.70345	0.001	0
chr1.222459865	chr1	222459790	222459940	9.70345	0.001	0
chr5.165141775	chr5	165141700	165141850	9.70345	0.001	0
chr1.43218885	chr1	43218810	43218960	9.69811	0.001	0
chr19.48961135	chr19	48961060	48961210	9.69746	0.001	1
chrX.100527865	chrX	100527790	100527940	9.69746	0.001	1
chr1.152030475	chr1	152030400	152030550	9.69746	0.001	0
chr11.2489505	chr11	2489430	2489580	9.69746	0.001	0
chr6.85531235	chr6	85531160	85531310	9.69746	0.001	0
chr4.8220625	chr4	8220550	8220700	9.69746	0.001	0
chr1.25910825	chr1	25910750	25910900	9.69746	0.001	0
chr14.89492615	chr14	89492540	89492690	9.69536	0.001	1
chr3.194916835	chr3	194916760	194916910	9.69536	0.001	0
chr19.56332065	chr19	56331990	56332140	9.69536	0.001	0
chr11.115085405	chr11	115085330	115085480	9.69536	0.001	0
chr3.153072385	chr3	153072310	153072460	9.68942	0.001	1
chr15.90298845	chr15	90298770	90298920	9.68942	0.001	0
chr11.106941515	chr11	106941440	106941590	9.68942	0.001	0
chr1.52875505	chr1	52875430	52875580	9.67643	0.001	1
chr1.241960115	chr1	241960040	241960190	9.67643	0.001	0
chr1.243284515	chr1	243284440	243284590	9.67404	0.001	0
chr19.6523415	chr19	6523340	6523490	9.67404	0.001	0
chr8.18986745	chr8	18986670	18986820	9.67404	0.001	0
chr1.40298545	chr1	40298470	40298620	9.66376	0.001	0
chr1.154217955	chr1	154217880	154218030	9.66141	0.001	1
chr12.74161325	chr12	74161250	74161400	9.66141	0.001	1
chr7.128360615	chr7	128360540	128360690	9.66141	0.001	1
chr11.8660835	chr11	8660760	8660910	9.66141	0.001	1
chr11.77739695	chr11	77739620	77739770	9.66141	0.001	1
chr3.16389225	chr3	16389150	16389300	9.66141	0.001	1
chr16.4654015	chr16	4653940	4654090	9.66141	0.001	0
chr2.113731775	chr2	113731700	113731850	9.66141	0.001	0
chr21.42354765	chr21	42354690	42354840	9.66141	0.001	0
chr11.46655105	chr11	46655030	46655180	9.66141	0.001	0
chr4.1211805	chr4	1211730	1211880	9.66141	0.001	0
chr19.6692385	chr19	6692310	6692460	9.66141	0.001	0
chr14.69247045	chr14	69246970	69247120	9.66141	0.001	0
chr6.139658945	chr6	139658870	139659020	9.66141	0.001	0
chr7.5243665	chr7	5243590	5243740	9.65616	0.001	0
chr1.226342385	chr1	226342310	226342460	9.65616	0.001	0
chr8.62026345	chr8	62026270	62026420	9.65616	0.001	0
chr15.72867055	chr15	72866980	72867130	9.65186	0.001	1
chr11.66877595	chr11	66877520	66877670	9.65186	0.001	1
chr1.45782305	chr1	45782230	45782380	9.65186	0.001	1
chrX.39923725	chrX	39923650	39923800	9.65186	0.001	1
chr3.49357685	chr3	49357610	49357760	9.65186	0.001	1
chr8.129132315	chr8	129132240	129132390	9.65186	0.001	0
chr2.238104595	chr2	238104520	238104670	9.65186	0.001	0
chr3.43386685	chr3	43386610	43386760	9.65186	0.001	0
chr11.66973745	chr11	66973670	66973820	9.65186	0.001	0
chr1.148236315	chr1	148236240	148236390	9.65186	0.001	0
chr2.38259715	chr2	38259640	38259790	9.65186	0.001	0
chr5.30327485	chr5	30327410	30327560	9.65186	0.001	0
chr6.159338065	chr6	159337990	159338140	9.65186	0.001	0
chr17.37590475	chr17	37590400	37590550	9.65186	0.001	0
chr2.149513825	chr2	149513750	149513900	9.65186	0.001	0
chr8.124859195	chr8	124859120	124859270	9.65186	0.001	0
chr6.106880285	chr6	106880210	106880360	9.64786	0.001	1
chr10.71923275	chr10	71923200	71923350	9.64579	0.001	1
chr2.218955085	chr2	218955010	218955160	9.64579	0.001	1
chr19.7319995	chr19	7319920	7320070	9.64579	0.001	1
chr18.27109835	chr18	27109760	27109910	9.64579	0.001	0
chr1.161943475	chr1	161943400	161943550	9.64579	0.001	0
chr22.34136255	chr22	34136180	34136330	9.64579	0.001	0
chr16.65112325	chr16	65112250	65112400	9.64579	0.001	0
chr9.90326275	chr9	90326200	90326350	9.64579	0.001	0
chr21.44451485	chr21	44451410	44451560	9.64579	0.001	0
chr22.43459465	chr22	43459390	43459540	9.64579	0.001	0
chr7.97600675	chr7	97600600	97600750	9.64365	0.001	1
chr1.171924275	chr1	171924200	171924350	9.64365	0.001	0
chrX.97051065	chrX	97050990	97051140	9.64365	0.001	0
chr22.20620855	chr22	20620780	20620930	9.63809	0.001	0
chr6.31803485	chr6	31803410	31803560	9.63809	0.001	0
chr15.38927015	chr15	38926940	38927090	9.62533	0.001	0
chr18.31963845	chr18	31963770	31963920	9.6225	0.001	1
chr11.129541165	chr11	129541090	129541240	9.6225	0.001	0
chr17.72953255	chr17	72953180	72953330	9.6225	0.001	0
chr17.35377415	chr17	35377340	35377490	9.60969	0.001	0
chr16.78100735	chr16	78100660	78100810	9.60969	0.001	0
chr1.247065975	chr1	247065900	247066050	9.60969	0.001	0
chr1.20259125	chr1	20259050	20259200	9.60969	0.001	0
chr1.9323735	chr1	9323660	9323810	9.60969	0.001	0
chr3.42507005	chr3	42506930	42507080	9.6048	0.001	0
chr1.54781415	chr1	54781340	54781490	9.6	0.001	1
chr12.45887545	chr12	45887470	45887620	9.6	0.001	1
chr7.39076525	chr7	39076450	39076600	9.6	0.001	0
chr8.142482155	chr8	142482080	142482230	9.6	0.001	0
chr6.166890655	chr6	166890580	166890730	9.6	0.001	0
chr1.40689715	chr1	40689640	40689790	9.59592	0.001	0
chr19.49887355	chr19	49887280	49887430	9.59384	0.001	1
chr8.10584745	chr8	10584670	10584820	9.59384	0.001	0
chr4.40260965	chr4	40260890	40261040	9.59384	0.001	0
chr17.45411065	chr17	45410990	45411140	9.59384	0.001	0
chr4.106201385	chr4	106201310	106201460	9.59384	0.001	0
chr16.83317835	chr16	83317760	83317910	9.59384	0.001	0
chr11.69063885	chr11	69063810	69063960	9.59166	0.001	1
chr20.43383435	chr20	43383360	43383510	9.59166	0.001	0
chr3.52253525	chr3	52253450	52253600	9.5865	0.001	1
chr17.39512985	chr17	39512910	39513060	9.5865	0.001	0
chr12.95095075	chr12	95095000	95095150	9.5865	0.001	0
chrX.135738855	chrX	135738780	135738930	9.5865	0.001	0
chr4.37820295	chr4	37820220	37820370	9.5865	0.001	0
chr19.18387405	chr19	18387330	18387480	9.57069	0.001	1
chr15.65173105	chr15	65173030	65173180	9.57069	0.001	1
chr1.199262735	chr1	199262660	199262810	9.57069	0.001	1
chr3.13430735	chr3	13430660	13430810	9.57069	0.001	1
chr17.38181195	chr17	38181120	38181270	9.57069	0.001	0
chr16.30647815	chr16	30647740	30647890	9.57069	0.001	0
chr11.129856095	chr11	129856020	129856170	9.57069	0.001	0
chr2.28500415	chr2	28500340	28500490	9.57069	0.001	0
chr11.48010325	chr11	48010250	48010400	9.57069	0.001	0
chr3.43515925	chr3	43515850	43516000	9.57069	0.001	0
chr14.99270125	chr14	99270050	99270200	9.57069	0.001	0
chr11.35323555	chr11	35323480	35323630	9.57069	0.001	0
chr3.69552795	chr3	69552720	69552870	9.57069	0.001	0
chr8.143778275	chr8	143778200	143778350	9.57069	0.001	0
chr6.53596445	chr6	53596370	53596520	9.57069	0.001	0
chr5.583255	chr5	583180	583330	9.57069	0.001	0
chr3.181248775	chr3	181248700	181248850	9.57069	0.001	0
chr18.59054845	chr18	59054770	59054920	9.57061	0.001	1
chr16.51682455	chr16	51682380	51682530	9.57061	0.001	1
chr8.139761655	chr8	139761580	139761730	9.57061	0.001	0
chr8.72770045	chr8	72769970	72770120	9.57061	0.001	0
chr19.41086455	chr19	41086380	41086530	9.57061	0.001	0
chr15.47786495	chr15	47786420	47786570	9.57061	0.001	0
chr7.2536515	chr7	2536440	2536590	9.57061	0.001	0
chr17.56030665	chr17	56030590	56030740	9.57061	0.001	0
chr1.201293865	chr1	201293790	201293940	9.55769	0.001	1
chr19.60450905	chr19	60450830	60450980	9.55769	0.001	1
chr3.52246725	chr3	52246650	52246800	9.55769	0.001	1
chr4.15848605	chr4	15848530	15848680	9.55769	0.001	1
chr4.24282725	chr4	24282650	24282800	9.55769	0.001	0
chr22.34078665	chr22	34078590	34078740	9.55769	0.001	0
chr1.152960185	chr1	152960110	152960260	9.55769	0.001	0
chr19.40645435	chr19	40645360	40645510	9.55769	0.001	0
chr3.198754185	chr3	198754110	198754260	9.55769	0.001	0
chr8.26509195	chr8	26509120	26509270	9.55769	0.001	0
chr2.73060715	chr2	73060640	73060790	9.55769	0.001	0
chr22.40669755	chr22	40669680	40669830	9.55769	0.001	0
chr6.114028655	chr6	114028580	114028730	9.55317	0.001	0
chr3.46117605	chr3	46117530	46117680	9.54786	0.001	1
chr19.47325465	chr19	47325390	47325540	9.54786	0.001	1
chr9.115806575	chr9	115806500	115806650	9.54786	0.001	1
chr5.88159025	chr5	88158950	88159100	9.54786	0.001	1
chr2.173409545	chr2	173409470	173409620	9.54786	0.001	1
chr5.123421085	chr5	123421010	123421160	9.54786	0.001	0
chr11.18675905	chr11	18675830	18675980	9.54786	0.001	0
chr11.74913515	chr11	74913440	74913590	9.54786	0.001	0
chr2.237440195	chr2	237440120	237440270	9.54786	0.001	0
chr1.116848825	chr1	116848750	116848900	9.54786	0.001	0
chr16.30011585	chr16	30011510	30011660	9.54786	0.001	0
chr13.30168575	chr13	30168500	30168650	9.54786	0.001	0
chr15.76183515	chr15	76183440	76183590	9.54786	0.001	0
chr5.112287335	chr5	112287260	112287410	9.54786	0.001	0
chr8.101989465	chr8	101989390	101989540	9.54786	0.001	0
chr11.15720935	chr11	15720860	15721010	9.54786	0.001	0
chr16.85959765	chr16	85959690	85959840	9.54786	0.001	0
chr12.27482235	chr12	27482160	27482310	9.54786	0.001	0
chr19.17097675	chr19	17097600	17097750	9.54786	0.001	0
chr8.26180745	chr8	26180670	26180820	9.5416	0.001	1
chr8.60119075	chr8	60119000	60119150	9.5416	0.001	1
chr3.189622485	chr3	189622410	189622560	9.5416	0.001	1
chr8.72949605	chr8	72949530	72949680	9.5416	0.001	0
chr6.76375635	chr6	76375560	76375710	9.5416	0.001	0
chr19.11555975	chr19	11555900	11556050	9.5416	0.001	0
chr9.138386905	chr9	138386830	138386980	9.53463	0.001	1
chr1.148399465	chr1	148399390	148399540	9.53463	0.001	1
chr1.40313705	chr1	40313630	40313780	9.52433	0.001	0
chr11.66881505	chr11	66881430	66881580	9.52235	0.001	0
chr9.133463515	chr9	133463440	133463590	9.5186	0.001	0
chr7.128367965	chr7	128367890	128368040	9.50542	0.001	1
chr6.112233945	chr6	112233870	112234020	9.50542	0.001	1
chr20.23088105	chr20	23088030	23088180	9.50542	0.001	1
chr1.243286985	chr1	243286910	243287060	9.50542	0.001	0
chr11.74758755	chr11	74758680	74758830	9.50542	0.001	0
chr1.157304655	chr1	157304580	157304730	9.50542	0.001	0
chr8.102236855	chr8	102236780	102236930	9.50542	0.001	0
chr1.244796345	chr1	244796270	244796420	9.50128	0.001	1
chr3.188186625	chr3	188186550	188186700	9.50128	0.001	1
chr1.219953255	chr1	219953180	219953330	9.50128	0.001	1
chr8.133402895	chr8	133402820	133402970	9.50128	0.001	0
chr5.158691405	chr5	158691330	158691480	9.49543	0.001	1
chr2.68851185	chr2	68851110	68851260	9.49543	0.001	1
chr16.30104835	chr16	30104760	30104910	9.49543	0.001	1
chr2.136712985	chr2	136712910	136713060	9.49543	0.001	1
chr3.13313405	chr3	13313330	13313480	9.49543	0.001	0
chr11.120840445	chr11	120840370	120840520	9.49543	0.001	0
chr16.86055615	chr16	86055540	86055690	9.49543	0.001	0
chr6.140202495	chr6	140202420	140202570	9.49543	0.001	0
chr4.164732465	chr4	164732390	164732540	9.48907	0.001	1
chr2.233633255	chr2	233633180	233633330	9.48907	0.001	1
chr12.101421365	chr12	101421290	101421440	9.48907	0.001	1
chr5.39310805	chr5	39310730	39310880	9.48907	0.001	1
chr14.30739305	chr14	30739230	30739380	9.48907	0.001	0
chr16.67062025	chr16	67061950	67062100	9.48907	0.001	0
chr9.33287645	chr9	33287570	33287720	9.48907	0.001	0
chr2.106172405	chr2	106172330	106172480	9.48907	0.001	0
chr6.119510005	chr6	119509930	119510080	9.48907	0.001	0
chr11.76274255	chr11	76274180	76274330	9.48907	0.001	0
chr12.110329415	chr12	110329340	110329490	9.48683	0.001	1
chr2.196813355	chr2	196813280	196813430	9.48683	0.001	1
chr6.10751515	chr6	10751440	10751590	9.48683	0.001	0
chr11.77779675	chr11	77779600	77779750	9.48683	0.001	0
chr6.148563825	chr6	148563750	148563900	9.48683	0.001	0
chr2.61065585	chr2	61065510	61065660	9.48683	0.001	0
chr3.53114015	chr3	53113940	53114090	9.48248	0.001	0
chr11.122036305	chr11	122036230	122036380	9.46623	0.001	1
chr6.154620025	chr6	154619950	154620100	9.46623	0.001	1
chr15.73184455	chr15	73184380	73184530	9.46623	0.001	0
chr1.198114765	chr1	198114690	198114840	9.46623	0.001	0
chr8.33531245	chr8	33531170	33531320	9.46623	0.001	0
chr2.3205995	chr2	3205920	3206070	9.46623	0.001	0
chr1.165863635	chr1	165863560	165863710	9.46623	0.001	0
chr1.207996055	chr1	207995980	207996130	9.45285	0.001	1
chr15.75094045	chr15	75093970	75094120	9.45285	0.001	1
chr20.36365935	chr20	36365860	36366010	9.45285	0.001	1
chr2.158034345	chr2	158034270	158034420	9.45285	0.001	1
chr6.146906375	chr6	146906300	146906450	9.45285	0.001	1
chr4.124585025	chr4	124584950	124585100	9.45285	0.001	0
chr16.66449305	chr16	66449230	66449380	9.45285	0.001	0
chr4.96712965	chr4	96712890	96713040	9.45285	0.001	0
chr20.41814675	chr20	41814600	41814750	9.45285	0.001	0
chr20.39053645	chr20	39053570	39053720	9.45285	0.001	0
chr3.152371805	chr3	152371730	152371880	9.45285	0.001	0
chr1.173747515	chr1	173747440	173747590	9.45285	0.001	0
chr6.85312985	chr6	85312910	85313060	9.45285	0.001	0
chr17.70053875	chr17	70053800	70053950	9.45285	0.001	0
chr11.122125015	chr11	122124940	122125090	9.45285	0.001	0
chr1.205445145	chr1	205445070	205445220	9.45285	0.001	0
chr9.2007585	chr9	2007510	2007660	9.44911	0.001	1
chr2.136482415	chr2	136482340	136482490	9.44911	0.001	1
chr6.169305785	chr6	169305710	169305860	9.44911	0.001	0
chr15.67211175	chr15	67211100	67211250	9.44911	0.001	0
chr1.219116795	chr1	219116720	219116870	9.44272	0.001	1
chr20.57016375	chr20	57016300	57016450	9.44272	0.001	1
chr1.219338615	chr1	219338540	219338690	9.44272	0.001	1
chr1.190757635	chr1	190757560	190757710	9.44272	0.001	1
chr2.3360635	chr2	3360560	3360710	9.44272	0.001	1
chr1.199350325	chr1	199350250	199350400	9.44272	0.001	1
chr1.200398805	chr1	200398730	200398880	9.44272	0.001	1
chr17.43127935	chr17	43127860	43128010	9.44272	0.001	1
chr20.55590365	chr20	55590290	55590440	9.44272	0.001	1
chr2.74066545	chr2	74066470	74066620	9.44272	0.001	1
chr5.1530585	chr5	1530510	1530660	9.44272	0.001	0
chr2.82918765	chr2	82918690	82918840	9.44272	0.001	0
chr8.122893425	chr8	122893350	122893500	9.44272	0.001	0
chr5.10840165	chr5	10840090	10840240	9.44272	0.001	0
chr9.38329315	chr9	38329240	38329390	9.44272	0.001	0
chr16.86517535	chr16	86517460	86517610	9.44272	0.001	0
chr19.2045445	chr19	2045370	2045520	9.44272	0.001	0
chr9.91811795	chr9	91811720	91811870	9.44272	0.001	0
chr1.174078505	chr1	174078430	174078580	9.44272	0.001	0
chr9.106675535	chr9	106675460	106675610	9.44272	0.001	0
chr2.217734425	chr2	217734350	217734500	9.44272	0.001	0
chr10.133896125	chr10	133896050	133896200	9.44272	0.001	0
chr6.109710845	chr6	109710770	109710920	9.43626	0.001	1
chr1.59133945	chr1	59133870	59134020	9.43626	0.001	1
chr2.238251415	chr2	238251340	238251490	9.43626	0.001	1
chr1.119185875	chr1	119185800	119185950	9.43626	0.001	0
chr14.92610695	chr14	92610620	92610770	9.43626	0.001	0
chr5.143156695	chr5	143156620	143156770	9.43626	0.001	0
chr2.26963635	chr2	26963560	26963710	9.43626	0.001	0
chr6.134736475	chr6	134736400	134736550	9.43626	0.001	0
chr9.115021485	chr9	115021410	115021560	9.43398	0.001	1
chr5.86413285	chr5	86413210	86413360	9.43398	0.001	1
chr11.47386225	chr11	47386150	47386300	9.43398	0.001	1
chr12.80860725	chr12	80860650	80860800	9.43398	0.001	0
chr6.109190515	chr6	109190440	109190590	9.43398	0.001	0
chr6.106718685	chr6	106718610	106718760	9.43005	0.001	1
chr11.120793335	chr11	120793260	120793410	9.43005	0.001	0
chr1.206088385	chr1	206088310	206088460	9.4183	0.001	1
chr1.202614125	chr1	202614050	202614200	9.41357	0.001	1
chr6.36777235	chr6	36777160	36777310	9.41357	0.001	0
chr6.41378515	chr6	41378440	41378590	9.41357	0.001	0
chr22.42655795	chr22	42655720	42655870	9.41357	0.001	0
chr1.176370015	chr1	176369940	176370090	9.41357	0.001	0
chr14.99604735	chr14	99604660	99604810	9.4	0.001	1
chr2.130846025	chr2	130845950	130846100	9.4	0.001	1
chr2.8451935	chr2	8451860	8452010	9.4	0.001	0
chr21.41957585	chr21	41957510	41957660	9.4	0.001	0
chr1.95860925	chr1	95860850	95861000	9.4	0.001	0
chr7.26336175	chr7	26336100	26336250	9.4	0.001	0
chr5.131790295	chr5	131790220	131790370	9.4	0.001	0
chr18.21059305	chr18	21059230	21059380	9.4	0.001	0
chr6.164002395	chr6	164002320	164002470	9.39666	0.001	0
chr1.40113755	chr1	40113680	40113830	9.39666	0.001	0
chr6.36743115	chr6	36743040	36743190	9.38971	0.001	1
[truncated: 52,753 more rows]
